# Supplementary material for: PhytoMolecularTasteDB: An integrative database on the “molecular taste” of Indian medicinal plants
Source: Data Brief. 2018 Apr 21;19:1237–41. doi: 10.1016/j.dib.2018.04.048 (PMC6141601; doi:10.1016/j.dib.2018.04.048)
Supplement: Supplementary material [file mmc4.xlsx]

## Sheet: PhytoTastants
Compound	synonims	Ayur-taste (rasa)	PubChem CID
acetic		sour;	176
alanine		bitter; sweet;	5950
aloin		bitter;	129628814
benzoic		bitter; katu; sour; sweet;	243
carene		katu;	26049
choline		bitter;	305
citral	geranial	katu;	638011
citric		sour;	311
cymene		katu;	7463
fisetin		bitter;	5281614
formic		sour;	284
fumaric		sour;	444972
gallic		astringent; bitter; sour;	370
glycine		sweet;	750
inulin		sweet;
lactic		sour;	612
malic		sour;	525
mannan		sweet;	870
menthol		katu;	1254
morin		bitter;	5281670
neral		bitter;	643779
nerol		bitter;	643820
oxalic		sour;	971
rutin		astringent; bitter;	5280805
valine		bitter; sweet;	6287
monoglucofuranoside methyl leucopelargonidin	3 - monoglucofuranoside of 7 - O - methyl leucopelargonidin	astringent;
absinthin		bitter;	442138
aconitine		bitter; katu;	245005
afzelechin		astringent; bitter;	443639
ailanthone		bitter;	72965
ajmalicine	raubasine	bitter;	441975
ajoene		katu;	5386591
alkaloid		bitter;
alkylamine		bitter;
allicin		katu;	65036
amarogentin		bitter;
amygdalin		bitter;	656516
angelicin		bitter;	10658
anthocyan		astringent;
anthranilic acid		sour; sweet;	227
anthraquinone		bitter;	6780
apigenin		bitter;	5280443
arabinogalactan		sweet;	24847856
arabinose		sweet;	66308
arbutin		bitter;	440936
aristolochic acid	aristolochin	bitter;	2236
arjunetin		bitter;	21152828
asarone		katu;	636822
ascorbic acid		sour;	54670067
asparagine	L-asparagine	bitter;	6267
atropine		bitter;	174174
azadirachtin		bitter;	131698851
baicalein		bitter;	5281605
benzaldehyde	benzyl aldehyde	bitter; katu;	240
benzamide		bitter;	2331
benzyl aldehyde		bitter; katu;	240
berbamine		bitter;	275182
berberine		bitter;	2353
bergapten		bitter;	2355
bergenin	cuscutin	bitter;	66065
betaine		bitter; sweet;	247
betuloside		bitter	3536732
biochanin		astringent; bitter;	5280373
bitter principle		bitter;
boldine		bitter;	10154
bonducin		bitter;
brucine		bitter;	442021
butyric		sour;	264
cadinene		katu;
caesalpin		bitter;	1679154
caffeic		astringent; bitter; sour;	689043
calotropin		bitter;	16142
camphor		bitter; katu;	2537
capric		sour;	2969
caproic		sour;	8892
cardenolide		bitter;	53957771
carpaine		bitter;	442630
carvacrol		katu;	10364
carvone		katu;	7439
catechin		astringent; bitter;	9064
catechol		bitter;	289
chalcone		bitter;	637760
chicoriin		bitter;	442101
chiratin	chirretin	bitter;
chlorogenic	caffeoylquinic	astringent; bitter; sour;	1794427
chrysin		bitter;	5281607
chrysoeriol		bitter;	5280666
cinchonidine		bitter;	129627810
cinchonine		bitter;	90454
cinnamaldehyde		bitter; katu; sweet;	637511
cinnamate		katu;	3920069
citronellol		bitter;	8842
citrullin		bitter;	833
citrulline	citrullin	bitter;	833
cocaine		bitter;	446220
codeine	methylmorphine	bitter;	5284371
colchicine		bitter;	6167
colubrine		bitter;	10512
columbin		bitter;	442015
conessine		bitter;	441082
costunolide		bitter;	6436243
coumarin		bitter;	323
cryptopine		bitter;	72616
cucurbitacin		bitter;	122130491
cuminaldehyde		katu;	326
cuminic aldehyde		katu;	326
daidzein		astringent; bitter;	5281708
delphinidin		astringent;	128853
diosbulbin		bitter;
diosmetin		bitter;	5281612
dipentene		katu;	22311
dulcitol		sweet;	11850
echitamine		bitter;	11953926
ellagitannin		astringent;	101601927
ergometrine	ergonovine	bitter;	443884
ergonovine		bitter;	443884
ergotamine		bitter;	8223
eriocitrin		bitter;	13872461
eriodictyol		bitter;	440735
erythrocentaurin		bitter;	191120
esculetin		bitter;	5281416
esculin		bitter;	5281417
essential oil		katu;
eugenol		katu; sweet;	3314
fenchone		bitter;	14525
fisetinidol		astringent; bitter;	442397
flavanone		bitter;	10251
folic acid		sweet;	6037
formononetin		bitter;	5280378
fraxetin		bitter;	5273569
galactose		sweet;	6036
galacturonic		sour;	84740
gallo tannic	tannic acid	astringent;	16134267
gallotannin		astringent;	16133691
galloyl		astringent; bitter;
genistein		astringent; bitter;	5280961
genkwanin		bitter;	5281617
gentianine		bitter;	354616
gentianose		bitter;	117678
gentiobiose		bitter;	441422
gentiopicroside	gentiopicrin	bitter;	88708
gentisic	2,5 dihydroxy benzoic acid	astringent; bitter; sour; sweet;	3469
geranial		katu;	638011
geranyl acetate		katu;	1549026
gingerol		katu;
glucobrassicin		katu;	656506
glucosinolate		katu;
glutamine		sweet; umami;	5961
glycosinolate		katu;
glycyrrhizin		bitter; sweet;	14982
gossypetin		bitter;	5280647
gossypol		sweet;	3503
gymnemagenin		bitter;	10051937
harmine		bitter;	5280953
helenalin		bitter;	23205
herbacetin		bitter;	5280544
histidine		bitter;	6274
hyoscyamine		bitter; katu;	5318386
iridoid		bitter;
isobutylamide		bitter;
isoleucine		bitter;	6306
isothiocyanate		katu;
jatrorrhizine		bitter;	72323
lactone		bitter;
lactucopicrin		bitter;	3482908
lanosterol		sweet;	246983
leucocyanidin		astringent;	71629
limettin		bitter;	2775
limonene	dipentene	katu;	22311
limonin		bitter;	179651
linamarin		bitter;	11128
linoleic		bitter; katu;	5280450
linolenic		bitter;	5280934
luteolin		bitter;	5280445
lycoctonine		bitter;	99924
mannitol		sweet;	6251
mannose		bitter; sweet;	18950
matairesinol		bitter;	119205
melanthin	alpha - hederin	bitter;	73296
melongoside		bitter;
methionine		bitter; sweet; umami;	6137
methoxsalen		bitter;	4114
mineral matter		salty; bitter;
minerals		salty; bitter;
mollugogenol		bitter;
monoterpene		katu;
moupinamide		bitter;	5280537
naringenin		astringent; bitter;	932
nicotine		bitter; katu;	89594
nimbinin		bitter;	49863985
nobiletin		bitter;	72344
noscapine		bitter;	275196
oleandrin		bitter;	11541511
oleanolic		bitter;	10494
palmarin		bitter;	442068
palmatine		bitter;	19009
pantothen		bitter;	6613
papaverine		bitter;	4680
parthenolide		bitter;	7251185
pellitorine		katu;	5318516
petunidin		astringent;	441774
phenylalanine		bitter;	6140
phlobatannin		astringent;	73162010
phloridzin		bitter;	6072
phloroglucinol		sweet;	359
phyllanthin		bitter;	358901
phytic		sour;	890
phytosterol		sweet;	12303662
picrocrocin		bitter;	130796
piperolein		katu;
procyanidin		astringent; bitter;	107876
protocatechuic		astringent; bitter; sour; sweet;	72
protodioscin		bitter;	441891
prunasin		bitter;	119033
prunetin		bitter;	5281804
psoralen		bitter;	6199
punarnavine		bitter;
punicalagin		astringent;	44584733
putranjivoside		bitter;
putranoside		bitter;	101882557
quassinoid		bitter;
quercetagetin		bitter;	5281680
quercitrin		bitter;	5280459
quinidine		bitter;	441074
raffinose		sweet;	439242
raubasine	ajmalicine	bitter;	441975
resveratrol		bitter;	445154
rhamnose		sweet;	25310
riboflavin		bitter;	493570
rosmarinic		bitter; katu;	5281792
sabinene		katu;	18818
salicin		bitter;	439503
salicylic		astringent; bitter; katu; sour;	338
santonin		bitter;	221071
scillaren		bitter;
scopoletin		bitter;	5280460
scutellarein		bitter;	5281697
senecionine		bitter;	5280906
shogaol		katu;
sinapine		bitter; katu;	5280385
sinigrin		bitter; katu;	23682211
sitosterol		bitter;	222284
skimmianine		bitter;	6760
solanidine		bitter; katu;	65727
solasonine		bitter;	119247
sorbitol		sweet;	5780
strychnine		bitter;	441071
sucrose		sweet;	5988
sulphur containing		katu;
sweroside		bitter;	161036
swertiamarin		bitter;	442435
tamarindienal		bitter;
tangeretin		bitter;	68077
taraxerol		bitter;	92097
tartaric		sour;	444305
taurine		bitter;	1123
taxifolin		bitter;	439533
terpinene		katu;	7461
terpineol		katu;
tetranortriterpenoid		bitter;
thebaine		bitter; katu;	5324289
theobromine		bitter;	5429
theophylline		bitter;	2153
threonine		sweet;	6288
tiliacorine		bitter;	20055053
tocopherol		sweet;	14986
trigonelline		bitter;	5570
trimethoxyflavone		bitter;
tryptophan		bitter;	6305
umbelliferone		bitter;	5281426
vanillic		astringent; bitter; sour;	8468
vanillin		katu;	1183
vitamin C		sour;	54670067
volatile oil		katu;
wogonin		bitter;	5281703
xanthone		bitter;	7020
xanthotoxin		bitter;	4114
xanthotoxol		bitter;	65090
yohimbine		bitter;	8969
cineole	1,8-cineole	katu; sweet;	2758
arginine		bitter;	6322
aspartic		bitter; sour; umami;	5960
cubebin		bitter; katu; sweet;	117443
ellagic		astringent; bitter;	5281855
emodin		bitter;	3220
gentisic		astringent; bitter; sour; sweet;	3469
gymnemic		bitter;
pentagalloyl glucose		astringent; bitter;	65238
proline		sweet;	145742
pyruvic		sour;	1060
quinic acid		sour;	6508
rotenoid		bitter;
salicylic		astringent; katu; bitter; sour; sweet;	338
sesquiterpene lacton		bitter;
succinic		sour;	110
lactucin		bitter;	442266
andrographolide		bitter;	5318517
gallate		astringent; bitter;
myricetin		bitter;	5281672
pelargonidin		astringent: bitter;	440832
picroside		bitter;
rhamnetin		bitter;	5281691
serine	L-serine	sour; sweet;	5951
taraxinic	taraxin acid	bitter;	9921439
tyramine		bitter;	5610
tyrosine	L-tyrosine	bitter;	6057
acorin		bitter; katu;
cineol	1,8-cineole	katu; sweet;	2758
coumaric		astringent; bitter; sour;	637542
cyanidin		bitter;	128861
ferulic		astringent; bitter; sour;	445858
fructose		sweet;	5984
glucose		sweet;	5793
malvidin		astringent;	159287
mesuol		bitter;	5277586
quercetin		astringent: bitter;	5280343
thujone		bitter;	261491
ursolic		bitter;	64945
xylose		sweet;	644160
thiamine		bitter;	1130
turpethin		bitter; katu;
falcarindiol		bitter;	5281148
falcarinol		bitter;	5469789
gingediol	6-gingerdiol	katu;	101941698
gingerdiol	6 - gingerdiol	katu;	11369949
caffeine		bitter;	2519
hydroquinine		bitter;	121515
echitenine		bitter;
ergotoxin		bitter;	3084035
igasurine		bitter;
margosine		bitter;
porphyrine		bitter;	66868
moschamine		bitter;	5969616
ecboline	ergotoxin	bitter;	3084035
isochavicine		katu;	1548914
isopiperine		katu;	1548913
piperanine		katu;	5320618
imperialin		bitter;	442977
solanine	alpha-solanine	bitter;	442984
taxine		bitter;	6433563
pellitorin		katu;	5318516
rubemamine		astringent; umami;	1042026
caffeoyltyramine	N - caffeoyltyramine	bitter;	9994897
feruloyltyramine	moupinamide, N - feruloyltyramine	bitter;	5280537
dihydrocapsaicin		katu;	107982
homocapsaicin		katu;	6442566
homodihydrocapsaicin		katu;	3084336
norhydrocapsaicin		katu;
4aminobenzoic	4 - aminobenzoic acid	bitter;	978
paminobenzoic	p - aminobenzoic acid, 4 - aminobenzoic acid	bitter;	978
chrysanthemin		astringent;	44256715
cyanidin glucoside	cyanidin - 3 - glucoside, chrysanthemin	astringent;	44256715
cyanidin rutinoside	cyanidin - 3 - rutinoside [!!NU ÎL GĂSESC]	astringent;	441674
malvidin diglucoside		astringent; bitter;
monoglycosides of cyanidin		astringent;
butein		bitter;	5281222
cuscutin	bergenin	bitter;	66065
tetrandrine		bitter;
methylmorphine		bitter;	5284371
acetoxychavicol acetate		katu;	119104
digitalin		bitter;	441856
digitonin		bitter;	6474107
isoliquiritigenin		bitter;	638278
sulfuretin		bitter;	5281295
apterin		bitter;	57459455
pimpinellin		bitter;	4825
didehydroandrographolide	14 - deoxy 11,12 - didehydroandrographolide	bitter;
andrograpanin		bitter;	11666871
isoandrographanolide		bitter;
amaroswerin		bitter;	45359883
clerodin		bitter;	442014
phytol		sweet;	5280435
atisine		bitter;	6426913
tetradecanoylphorbol	12 - O - tetradecanoylphorbol - 13 - acetate	katu;	22833501
geraniol		katu;	637566
linalool		katu;	6549
bornyl acetate		katu;	6448
pinene		katu;
acorone		bitter;	5316254
epiafzelechin		astringent; bitter;	443639
epicatechin gallate		astringent; bitter;	107905
epigallocatechin gallate		astringent; bitter;	65064
epigallocatechin		astringent; bitter;	72277
hesperetin		bitter; sweet;	72281
naringin		bitter;	442428
neohesperidin		bitter;	442439
pinocembrin		bitter;	68071
fustin		bitter;	5317435
trihydroxyflavone	7,3',4' - trihydroxyflavone	bitter;
dihydroxyflavone	7,4′ - dihydroxyflavone	bitter;
methyldihydromyricetin	cedrin, 6 - methyldihydromyricetin	bitter;
cedrin	6-methyldihydromyricetin	bitter;
kaempferol glucopyranoside	kaempferol - 3 - glucoside	astringent; bitter;
kaempferol rhamnopyranosyl glucopyranoside	kaempferol - 3 - O - α - lrhamnopyranosyl - (1 → 6) - β - d - glucopyranoside	astringent;
kaempferol glucopyranoside	kaempferol - 3 - O - β - D - glucopyranoside	astringent; bitter;
kaempferol galactoside	trifolin, kaempferol 3 - O - beta - galactoside	astringent;	5282149
kaempferol rutinoside	kaempferol 3 - O - rutinoside, kaempferol - 3 - rutinoside	astringent; bitter;	5318767
quercetin glycoside		bitter;
trifolin		astringent;	5282149
neoastilbin		sweet;	442437
isorhamnetin		bitter;	5281654
tinosporine		bitter;
ranunculin		bitter;	441581
sinalbin	sinapoylcholine	katu;	6326026
sinapoylcholine		katu;	5280385
pentadiene	1,3 - pentadiene	katu;	62204
piperylene	1,3-PENTADIENE	katu;	62204
indican		bitter;	92769
aucubin		bitter;	91458
globularin		bitter;
oleuropein		bitter;	5281544
gentiopicrin		bitter;	88708
ligstroside		bitter;	14136859
loganic		bitter;	89640
ononin		astringent; bitter;	442813
biochanin A - 7 - glucoside		astringent; bitter;
daidzin		astringent; bitter;	107971
formononetin glucopyranoside	formononetin - 7 - O - beta - D - glucopyranoside, ononin	astringent; bitter;	442813
genistin		astringent; bitter;	5281377
erythritol		sweet;	222285
paradol		katu;	94378
picrotin		bitter;	442291
taraxacin		bitter;	5241825
arctigenin		bitter;	64981
matairesinol monoglucoside		bitter;
menthofuran		bitter;	329983
sesquiphellandrene		katu;	519764
δ - 3 - carene		katu;	26049
citronellyl acetate	geranyl acetate	katu;	9017
amaropanin		bitter;	3085022
neoandrographolide		bitter;	9848024
5 - hydroxy - 1, 4 - naphthoquinone		bitter;	3806
juglone	5-hydroxy-1, 4-naphthoquinone	bitter;	3806
aristolochin		bitter;	2236
aurantiamaric acid		bitter;
tiglic		sour; sweet;	125468
hederagenin (ca saponin)		bitter;
hederin	melanthin, alpha - hederin	bitter;	73296
rhododendrin	betuloside	bitter;	442538
tyrosol		bitter;	10393
zingerone		katu;	31211
24dihydroxybenzoic	2,4 - dihydroxybenzoic	bitter; sweet;	1491
25dihydroxybenzoic	2,5 - dihydroxybenzoic acid	astringent; bitter; sour; sweet;	3469
34dihydroxybenzoic	3,4 - dihydroxybenzoic acid	astringent; bitter; sour; sweet;	72
35dihydroxybenzoic	3,5 - dihydroxybenzoic	bitter;	7424
4hydroxybenzoic	4 - hydroxybenzoic acid	astringent; bitter; sour;	135
hydroxybenzoic acids	CLASA	astringent;
phydroxybenzoic	p - hydroxybenzoic acid, 4-hydroxybenzoic acid	astringent; bitter; sour;	135
phenolic acids		astringent;
syringic acid		astringent; bitter; sour;	10742
α resorcylic acid	3,5-dihydroxybenzoic	bitter;	7424
β resorcylic acid	2,4-dihydroxybenzoic	bitter; sweet;	1491
caffeoylquinic		astringent; bitter; sour;
dicaffeoylquinic		astringent;	6474310;5281780
pseudoephedrine		bitter;	7028
serine	L - serine	sour; sweet;	5951
tyrosine	L - tyrosine	bitter;	6057
glutamic		bitter; salty; sour; umami;	33032
lysine		bitter; sweet;	5962
dehydroexcelsin	13,18 - dehydroexcelsin	bitter;
glaucarubin		bitter;	441794
glaucarubinone		bitter;	441796
peganine		bitter;	72610
fagarine	gamma - fagarine	bitter;	107936
maltose		sweet;	439186
inositol	meso - inositol	sweet;	892
pinitol		sweet;	164619
angelic		katu; sour;	643915
furanogermacran		bitter;
dihydrotaraxinic	11,13 - dihydrotaraxinic acid - beta - glucopiranoside	bitter;
absintholide		bitter;	101087895
dihydrotaraxine	dihydrotaraxine acid glucopyranoside	bitter;
santamarine		bitter;	188297
taraxin acid		bitter;	9921439
gingesulphonic	6 - gingesulphonic acid	katu;
aliin		katu;	87310
dipropyl disulfide		katu;	12377
dithiines		katu;
corilagin		astringent;	73568
tannic acid		astringent;	16129778
melianone		bitter;	44575793
nimbin		bitter;	108058
abrusoside		sweet;
margosinolide		bitter;
obacunone		bitter;	119041
ecliptasaponin		bitter;	102004874
belladonnine		bitter; katu;	442995
nicotinic acid		bitter;	938
nimbidin		bitter;
acoretin		bitter;
gilenin		bitter;
giloinin		bitter;
trichosanthin		bitter;
ophelic acid		bitter; sour;
vellarin		bitter;
chirretin		bitter;
amylopectin		sweet;	439207
amylose		sweet;
starch		sweet;	439341
carbohydrate		sweet;
saccharide		sweet;
sugar		sweet;
sugars		sweet;

## Sheet: PhytoMolecularTaste
Plant Sanskrit name	Plant Latin name	Family	Parts used	Madhura (sweet)	Tikta (bitter)	Katu (ayur-pungent)	Kashaya (astringent)	Amla (sour)	Lavana (salty)	MOLECULAR TASTE
talisa	Abies webbiana Lindle. syn. Abies spectabilis (D. Don.) Spach.	Pinaceae	Leaves		alkaloid; betuloside; sitosterol;	dipentene; essential oil; limonene; bornyl acetate; pinene ;				katu; tikta;
pisacakarpasa	Abroma augusta Linn. f.	Sterculiaceae	Root , root - bark . *	betaine;	choline ; betaine; sitosterol; taraxerol;					madhura; tikta;
gunja	Abrus precatorius Linn.	Fabaceae	Seeds , Roots , Leaves .	glycyrrhizin;	alkaloid; glycyrrhizin; lactone;		anthocyan;			madhura; tikta; astringent;
atibala	Abutilon indicum G. Don.	Malvaceae	Roots , Leaves , Seeds .		gallic ; alkaloid; asparagine;		gallic ; anthocyan;	gallic ;		amla; tikta; astringent;
khadira	Acacia catechu Willd. syn. Mimosa catechu L.f.	Fabaceae	Bark , heart wood , flowers , Extract (Khadira - sara)		fisetin ; catechin; quercitrin; quercetin ;		catechin; phlobatannin; quercetin ;			tikta; astringent;
irimeda	Acacia farnesiana Willd.	Fabaceae	Bark , Wood - heartwood .		benzyl aldehyde;	benzyl aldehyde; cuminic aldehyde; geraniol ; linalool ;				katu; tikta;
babbula	Acacia nilotica ssp. indica (Benth.) Breman. Acacia arobica Willd.	Fabaceae	Bark , F ruits - pods , Leaves , Gum .	arabinose; galactose; rhamnose;						madhura;
aptiktaga	Achyranthes aspera Linn.	tiktaanthaceae	Whole Plant , Leaves , Spikes , Roots , Seeds	betaine;	alkaloid; betaine; oleanolic;	essential oil;				madhura; katu; tikta;
vatsanabha	Aconitum ferox wall. ex Seringe.	Ranunculaceae	Tuberous root .		aconitine; alkaloid;	aconitine;				katu; tikta;
ativisa	Aconitum heterophyllum wall.	Ranunculaceae	Roots - tubers .		alkaloid; atisine ;					tikta;
prativisa	Aconitum palmatum D. Don.	Ranunculaceae	Tubers .		alkaloid; benzamide;					tikta;
vaca	Acorus calamus Linn.	Araceae	Roots (rhizome) .	eugenol; starch;	bitter principle; acorin ;	asarone; eugenol; volatile oil; acorin ;				madhura; katu; tikta;
vasa	Adhatoda vasica Nees.	Acanthaceae	Roots , leaves , flowers .		alkaloid;	essential oil;				katu; tikta;
mayurasikha	Adiantum caudatum Linn.	Pteridaceae	Whole plant .		sitosterol;					tikta;
hamsapadi	Adiantum lunulatum Burm.	Pteridaceae	Whole plant .
haridru	Adina cordifolia Benth. & Hooker	Rubiaceae	Bark , Leaves .
bilva	Aegle marmelos Corr.	Rutaceae	Root , Bark , Leaves , Fruits , Root - bark .	sugar ;	rutin ; alkaloid; coumarin; xanthotoxol; fagarine;	essential oil;	rutin ;			madhura; katu; tikta; astringent;
b. goraksaganja	Aerva lanata Juss.	tiktaanthaceae	Roots .		chrysin; sitosterol;					tikta;
chhatraka	Agaricus campestris Linn. Psalliota Campestris Linn.	Agaricaceae	Whole plant , Edible vegetable , Khadya salia .		tryptophan;					tikta;
katvanga -aralu	Ailanthus excelsa Roxb	Simarubaceae	Bark		ailanthone; melanthin; quassinoid; sitosterol;					tikta;
ankota	Alangium salviifolium (Linn. f.) Wang. Alangium ltiktakii Thw.	Alangiaceae	Root , Rootbark , Fruits , Seeds , Fruit oil (seeds oil) Leaves .		alkaloid;					tikta;
sirisa	Albizia lebbeck Benth.	Fabaceae	Bark , seeds , leaves , flowers .		anthraquinone; cardenolide; catechin; oleanolic;		catechin; leucocyanidin;			tikta; astringent;
yavasa -yavasaka	Alhagi maurorum Medik. syn. Alhagi camelorum Fisch. Alhagi pseudalhagi (Biab.) Desv.	Fabaceae	Whole plant , manna (Yasaśarkara) .				anthocyan;			astringent;
palandu	Allium cepa Linn.	Liliaceae	Bulb , seeds , leaves .			allicin; volatile oil;	phenolic acids;			katu; astringent;
rasona	Allium sativum Linn.	Liliaceae	Bulbils - Tubers , Oil			ajoene; allicin; sulphur containing; volatile oil;				katu;
manakanda	Alocasia indica (Roxb.) Schott.	Araceae	Tuber , stem , leaves .
kumari	Aloe vera Tourn. ex Linn syn. Aloe barbadensis Mill.	Asphodelaceae	Leaves , root , Extract (powder) Kanyasaraa .		aloin ; anthraquinone;					tikta;
malayavaca	Alpinia galanga (L.) Willd. syn. Languas galanga (L.) Stuntz	Zingiberaceae	Rhizome	cineole ; cineol ;		cinnamate; essential oil; limonene; terpineol; cineole ; cineol ; pinene ;				madhura; katu;
saptaparna	Alstonia scholaris R. Br.	Apocynaceae	Bafkflatex , flowers .		alkaloid; echitamine;					tikta;
matsyaksaka	Alternanthera sessilis (Linn.) R. Br.	tiktaanthaceae	Whole plant (pancanga) , stem , leaves .	tocopherol; sugar ;	sitosterol;					madhura; tikta;
khatmi	Althaea officinalis Linn	Malvaceae	Flowers , seeds , roots , leaves , stem , gum .	betaine; galactose; mannose; phytosterol; rhamnose; sucrose; salicylic; glucose ; xylose ; starch; saccharide;	asparagine; betaine; caffeic; diosmetin; linoleic; mannose; salicylic; sitosterol; vanillic; coumaric ; quercetin ;	citral ; limonene; linoleic; salicylic; terpineol;	caffeic; salicylic; vanillic; coumaric ; quercetin ; phenolic acids;	caffeic; galacturonic; salicylic; vanillic; coumaric ;		madhura; katu; amla; tikta; astringent;
tandulyya.	tiktaanthus spinosus Linn.	tiktaanthaceae	Leaves , roots , whole plant .	lysine ;	lysine ;					madhura; tikta;
b. brhadela	Amomum subulatum Roxb.	Zingiberaceae	Fruits - seeds .	cineole ; cineol ;	chalcone;	cymene ; essential oil; limonene; sabinene; terpinene; terpineol; volatile oil; cineole ; cineol ; pinene ;	leucocyanidin; petunidin;			madhura; katu; tikta; astringent;
surana	Amorphophallus campanulatus Blume.	Araceae	Tuber . -	mannan ; galactose; rhamnose; glucose ; xylose ;	sitosterol;					madhura; tikta;
kajutaka	Anacardium occidentale Linn.	Anacardiaceae	Kernel , oil .	salicylic;	salicylic; quercetin ;	salicylic;	salicylic; quercetin ;	salicylic;		madhura; katu; amla; tikta; astringent;
akarakarabha	Anacyclus pyrethrum DC.	Asteraceae	Roots .	inulin ;	alkaloid; isobutylamide;	essential oil; volatile oil;				madhura; katu; tikta;
panasi -ananasa	Ananas comosus (Linn.) Merr.	Bromeliaceae	Fruit , leaves .
kalamegha	Andrographis paniculata (Burm.b.) Wall ex. Nees.	Acanthaceae	Whole plant		andrographolide;					tikta;
satapuspa	Anethum sowa Kurz. syn. Peucedanum graveolens Linn.	Apiaceae	Fruits , oil .		coumarin; xanthone;	carvone; essential oil; volatile oil;				katu; tikta;
canda	Angelica archangelica Linn. Archangelica officinalis Hoffm.	Apiaceae	Roots - root stock , Fruits , Leaves .		angelicin; coumarin; fenchone; lactone; psoralen; xanthotoxol;	cymene ; cadinene; essential oil; limonene; terpineol; linalool ; pinene ;				katu; tikta;
sitaphala	Annona squamosa Linn.	Annonaceae	Fruit , seeds , leaves .		alkaloid;					tikta;
dhava	Anogeissus latifolia Wall.	Combretaceae	Bark , Heartwood , Gum .		gallic ; ellagic ; myricetin; quercetin ;		gallic ; gallotannin; ellagic ; quercetin ;	gallic ;		amla; tikta; astringent;
kadamba	Anthocephalus cadamba (Roxb.) Miq. Anthocephalus chinensis (Lamk.) A. Rich. Anthocephalus indicus Miq. syn.	Rubiaceae	Bark , leaves , fruits , root .	sugars ;	alkaloid;					madhura; tikta;
ajamoda	Apium graveolens Linn. Trachyspermum roxburghianum (DC) Sprague. Carum roxburghianum Pseucedanum graveolens (Linn) Hiers.	Apiaceae	Seeds		alkaloid; apigenin; bergapten; coumarin;	essential oil; limonene; pinene ;				katu; tikta;
mandapi	Arachis hypogaea Linn.	Fabaceae	Seed , oil .					capric;		amla;
puga	Areca catechu Linn.	Arecaceae	Fruit (seed) , root , bark .		alkaloid; catechol;					tikta;
svarnaksiri	Argemone mexicana Linn.	Papaveraceae	Root , seeds , latex , seeds oil .		alkaloid; berberine;					tikta;
vrddhadaruka	Argyreia speciosa Sweet. Operculina petaloidea (Choisy) Oststr. syn. Ipomoea petaloides Choisy.	Convolvulaceae	Roots .		alkaloid; sitosterol;					tikta;
kittiktai	Aristolochia bracteata Retz.	Aristolochiaceae	Leaves , roots .		aristolochic acid; sitosterol;					tikta;
isvari	Aristolochia indica Linn.	Aristolochiaceae	Roots , Leaves .		alkaloid; aristolochic acid; bitter principle;	essential oil;				katu; tikta;
b. kittiktai yavani tiktapatra -afasantin	Artemisia absinthium Linn.	Asteraceae	Leaves , flowers , whole plant , tender floral branches . Fresh (green) and dried whole plant (esp . leaves and floral branches) .		absinthin; bitter principle; lactone; sesquiterpene lacton; thujone ;	volatile oil; pinene ;	phenolic acids;			katu; tikta; astringent;
a. kittiktai yavani chuhara	Artemisia maritima Linn.	Asteraceae	Whole plant , Extract (Santonin) .		lactone; santonin; sesquiterpene lacton;					tikta;
panasa	Artocarpus heterophyllus Lam. syn. Artocarpus integra (Thunb.) Merrill. Artocarpus integrifolia auct. non L.	Moraceae	Fruit , bark , leaves , flowers , seeds , latex .		sitosterol;					tikta;
lakuca	Artocarpus lakoocha Roxb.	Moraceae	Fruit .		resveratrol;					tikta;
nala	Arundo donax Linn.	Poaceae	Stem , leaves , flowers , oil .		alkylamine;					tikta;
musali	Asparagus adscendens Roxb.	Liliaceae	Tubers .
satavari	Asparagus racemosus willd.	Liliaceae	Roots .	sugar ;	benzaldehyde; minerals; sitosterol;	benzaldehyde;			minerals;	madhura; katu; tikta; lavana;
kokilaksa	Hygrophila spinosa T. Anders. syn. Hygrophila auriculata (Schum.) Reine., Asteracantha longifolia Nees.	Acanthaceae	Roots , seeds , whole plant , alkali (Ksara) .		apigenin;	essential oil;				katu; tikta;
suci	Atropa belladona Linn.	Solanaceae	Leaves , Roots .		alkaloid; atropine; coumarin; hyoscyamine; nicotine;	hyoscyamine; nicotine;				katu; tikta;
karmaranga	Averrhoa carambola Linn.	Oxalidaceae	Fruit	glucose ; sugar ;				oxalic ;		madhura; amla;
nimba	Azadirachta indica A. Juss.	Meliaceae	All parts : leaves , flowers , fruits (seeds) , bark , stem , branches . , etc . (pañycanibma - nimba pañcangam , salaka , nira etc .) .		azadirachtin; bitter principle; tetranortriterpenoid; nimbin ; nimbidin;					tikta;
brahmi	Bacopa monnieri (Linn.) Pennel. Bacopa monniera Wettst. Herpestis monniera (Linn.) H.B. & K.	Scrophulariaceae	Whole plant , Leaves .		alkaloid; strychnine;					tikta;
ingudi	Balanites aegyptiaca (Linn.) Delile. Balanites roxburghii Planch.	Simarubaceae	Bark , Fruits , Seeds , Seeds oil .
danti	Baliospermum montanum Muell-Arg.	Euphorbiaceae	Roots , Seeds , Leaves .		sitosterol;					tikta;
bola	Balsamodendron myrrha T. Nees. Commiphora myrrha (Nees.) Engl.	Burseraceae	Gum .	eugenol; saccharide;		eugenol; monoterpene; volatile oil;				madhura; katu;
saireyaka	Barleria prionitis Linn.	Acanthaceae	Whole plant (especially leaves) .		alkaloid; iridoid; scutellarein; sitosterol;					tikta;
hijjala	Barringtonia acutangula Gaertn.	Lecythidaceae	Fruits , Roots , Leaves .		ellagic ;		ellagic ;			tikta; astringent;
upodika	Basella rubra Linn.	Basellaceae	Whole plant , leaves .	threonine; lysine ; saccharide;	isoleucine; minerals; tryptophan; arginine ; lysine ;				minerals;	madhura; tikta; lavana;
kancanara	Bauhinia variegata syn. Phanera variegata (L.) Benth.	Fabaceae	Bark , ﬂowers .
kusmanda	Benincasa hispida (Thunb.) Cogn	Cucurbitaceae	Fruit , seeds , seeds - oil .		sitosterol;					tikta;
daruharidra	Berberis aristata DC.	Berberidaceae	Roots , Stems , Fruits .		alkaloid; berbamine; berberine; jatrorrhizine; palmatine;					tikta;
a. pasanabheda	Bergenia ligulata (Wall.) Engl.	Saxifragaceae	Roots .	glucose ;	gallic ; bergenin; sitosterol;		gallic ; tannic acid;	gallic ;		madhura; amla; tikta; astringent;
bhurja	Betula utilis D. Don. Syn. Betula bhojpattra Lindl. ex Wall.	Betulaceae	Bark .
utangana	Blepharis edulis Pers.	Acanthaceae	Seeds .
kukundara	Blumea lacera Dc. syns. Conyza lacera Burm. f., Blumea subcapitata Dc.	Asteraceae	Root , leaves , whole plant .	cineol ;	camphor; fenchone; sitosterol;	citral ; camphor; essential oil; cineol ;				madhura; katu; tikta;
a. punarnava	Boerhaavia diffusa Linn.	Nyctaginaceae	Roots , Whole plant , Seeds .		alkaloid; sitosterol; xanthone; ursolic ;					tikta;
b. vrsciva -sveta punarnava	Boerhaavia verticillata Poir.	Nyctaginaceae	Roots .		alkaloid; xanthone;					tikta;
salmali	Bombax ceiba L. syn. Salmalia malabarica (DC.) Schott & Endl	Malvaceae	Roots , flowers , fruits , exudate (Mocarasa) , Semal Musali (young plant roots) patioles .	arabinose; galactose; starch; sugars ;	mineral matter; sitosterol;				mineral matter;	madhura; tikta; lavana;
tala	Borassus flabellifer Linn.	Araceae	Flowers , roots , fruit , paddy , juice .	saccharide;	riboflavin;					madhura; tikta;
sallaki	Boswellia serrata Roxb.	Burseraceae	Tvak , oleo - gum , resin (Śa1laki niryasa - kunduru)			essential oil;				katu;
	Brassica campestris Linn. var. Sarson Prain. syn. Brassica campestris	Brassicaceae	Seeds , oil , leaves .	glucose ;		glucosinolate; glycosinolate; isothiocyanate; sulphur containing;				madhura; katu;
rajika	Brassica juncea Czern. & Coss. syn. Synapsis juncea L.	Brassicaceae	Seeds , oil , leaves .			glucosinolate;				katu;
krsna rajika -rajika bheda (krsna sarsapa)	Brassica nigra (Koch) Linn.	Brassicaceae	Leaves , seeds , seed - oil .		sinigrin;	glucosinolate; isothiocyanate; sinigrin;				katu; tikta;
priyala	Buchanania lanzan spreng. syn. Buchanania latifolia Roxb.	Anacardiaceae	Seeds - kernel , bark .	starch;						madhura;
palasa	Butea monosperma (Linn.) Kuntze.	Fabaceae	Bark , flowers , gum - resin , seeds , alkali (ksara) .		gallic ; chalcone;		gallic ;	gallic ;		amla; tikta; astringent;
	Caesalpinia crista Linn. syn. Caesalpinia bonduc (L.) Roxb., Caesalpinia bonducella (L.) Flem.	Caesalpiniaceae	Seeds - seed , kernel , Leaves .	phytosterol; sucrose; starch;	alkaloid; bitter principle; bonducin; caesalpin;					madhura; tikta;
pattanga	Caesalpinia sappan Linn.	Caesalpiniaceae	Heart - wood .	carbohydrate; sugars ;		essential oil;				madhura; katu;
adhaki	Cajanus cajan (Linn.) Mills	Fabaceae	Seeds pulse , leaves .		riboflavin;					tikta;
vetraka	Calamus tenuis Roxb.	Arecaceae	Leaves , tips .		alkaloid;					tikta;
	Callicarpa macrophylla Vahl.	Verbenaceae	Flowers , leaves .
punnaga	Calophyllum inophyllum Linn.	Calophyllaceae	Bark , seeds , oil .		coumarin; xanthone;					tikta;
arka	Calotropis gigantea (L.) Dryand. + Calotropis procera (Ait.) R. Br.	Asclepiadaceae	Roots - abrk , Root , Latex , Leaves , Flowers , Manna .		alkaloid; calotropin; cardenolide;					tikta;
bhanga	Cannabis sativa Linn.	Cannabinaceae	Bhanga , Ganja , Caras .		alkaloid;					tikta;
karira	Capparis aphylla Roth. syns. Capparis decidua Edgew., Sodala decidua Forsk.	Capparaceae	Root bark , fruits , stem - oil .		alkaloid;					tikta;
rudanti	Capparis moonii Wight.	Capparaceae	Fruits .		rutin ; sitosterol;		rutin ;			tikta; astringent;
a: himsra b. vyaghranakhi	Capparis sepiaria Linn. Capparis zeylanica Linn. Capparis horrida Linn. f	Capparidaceae	Roots
katuvira -lanka	Capsicum annuum Linn. F Capsicum annuum Linn. var. acuminatum Fingh.	Solanaceae	Fruits .			volatile oil;				katu;
kakadani (sakralata)	Cardiospermum halicacabum Linn.	Sapindaceae
kumbhika	Careya arborea Roxb.	Lecythidaceae	Bark		sitosterol; taraxerol; quercetin ;		quercetin ;			tikta; astringent;
erandakarkati	Carica papaya Linn.	Caricaceae	Fruit , Leaves , Pulp . (Milkyjuice - Latex) , Seeds , Ripe fruit , pulp - edible .		alkaloid; carpaine;					tikta;
kartiktada	Carissa spinarum L. Syn. Carissa congesta W. syn. Carissa carandas Lodd.	Apocynaceae			sitosterol;					tikta;
kusumbha	Carthamus tinctorius Linn.	Asteraceae	Seeds , oil .	arabinose; galactose; raffinose; rhamnose; fructose ; glucose ; xylose ; maltose ; saccharide;	luteolin; matairesinol; sitosterol;					madhura; tikta;
b. krsna jiraka -karavi	Carum carvi Linn.	Apiaceae	Seeds	saccharide;	quercetin ;	carvacrol; carvone; essential oil; volatile oil;	quercetin ;			madhura; katu; tikta; astringent;
cilhaka	Casearia tomentosa Roxb. Casearia graveolens Dalz.	Salicaceae	Bark , Fruit - pulp , Leaves .
caksusya	Cassia absus Linn.	Fabaceae	n Seeds		alkaloid; anthraquinone; sitosterol;					tikta;
markandika -svarnapatri	Cassia senna L. var. senna Brenan., syn. Cassia angustifolia Vahl., Senna officinalis Roxb.	Fabaceae	Leaves , pods , roots .		anthraquinone; emodin ; rhamnetin; isorhamnetin;					tikta;
avartaki	Cassia auriculata Linn.	Fabaceae	Bark , Flowers , Seeds , Fruits , Leaves , Roots .		emodin ;					tikta;
aragvadha	Cassia fistula Linn.	Fabaceae	Leaves , Roots , Bark , Fruit (pod) pulp , Flowers .	sugar ; sugars ;	aloin ; anthraquinone;			formic ; oxalic ; butyric;		madhura; amla; tikta;
kastiktada	Cassia occidentalis Linn.	Fabaceae	Seeds , leaves and roots	phytosterol; saccharide;	anthraquinone; apigenin; sitosterol; xanthone; emodin ;					madhura; tikta;
cakrtiktada	Cassia tora Linn.	Fabaceae	Seregds , Roots , Leaves .		anthraquinone; emodin ;					tikta;
devadaru	Cedrus deodara (Roxb.) Loud	Pinaceae	Heartwood Oil .		sitosterol; taxifolin; quercetin ;	volatile oil;	quercetin ;	butyric; caproic;		katu; amla; tikta; astringent;
jyotismati	Celastrus paniculatus Linn	Celastraceae	Seeds , Oil (seeds - oil) , Leaves .		alkaloid;					tikta;
mandukaparni	Centella asiatica (Linn.) Urban., syn. Hydrocotyle asiatica Linn.	Apiaceae	Whole plant .		alkaloid; bitter principle; vellarin;					tikta;
chhikkika	Centipeda orbicularis Lour.	Asteraceae	Seeds
aranyajiraka	Centratherum anthelminticum O. Kuntze.	Asteraceae	Seeds .		bitter principle; linoleic;	essential oil; linoleic;				katu; tikta;
saivala	Ceratophyllum demersum Linn. syn. Ceratophyllum verticillatum Roxb.	Ceratophyllaceae	Whole plant . at
canaka	Cicer arietinum Linn.	Fabaceae	Seeds (grams) , Leaves , Acid Exudation (canakamla) .		biochanin; formononetin; rhamnetin; quercetin ; kaempferol glucopyranoside; isorhamnetin;		biochanin; quercetin ; kaempferol glucopyranoside;			tikta; astringent;
kasani	Cichorium intybus Linn.	Asteraceae	Leaves , roots and seeds .	inulin ;	chicoriin; coumarin; esculetin; esculin; lactone; lactucopicrin; scopoletin; umbelliferone; sesquiterpene lacton; lactucin;			acetic ; citric ; lactic ; tartaric; pyruvic;		madhura; amla; tikta;
kutikta -kunayana	Cinchona officinalis Linn.	Rubiaceae	Bark , Extract (quinine) .		alkaloid; cinchonidine; cinchonine; quinidine; quercetin ;		quercetin ;			tikta; astringent;
karpura	Cinnamomum Camphora Nees & Eberm	Lauraceae	Exudate (extract) - Solid form of Camphor oil . i Camphor and oil .	eugenol;	camphor;	camphor; eugenol; terpineol; volatile oil; linalool ;				madhura; katu; tikta;
tvak	Cinnamomum zeylanicum Breyn.	Lauraceae	Bark , leaves , oil .	cinnamaldehyde; eugenol;	camphor; cinnamaldehyde;	camphor; cinnamaldehyde; essential oil; eugenol;				madhura; katu; tikta;
patha	Cissampelos pareira Linn.	Menispermaceae	Roots , stem .		alkaloid; berberine;					tikta;
asthisamharaka	Cissus quadrangularis Linn. Vitis quadrangularis Wall.	Vitaceae	Stems , Leaves .		sitosterol;			ascorbic acid;		amla; tikta;
indravaruni	Citrullus colocynthis Schard.	Cucurbitaceae	Fruit , Roots .	phytosterol;	alkaloid; caffeic; chlorogenic; cucurbitacin;		caffeic; chlorogenic;	caffeic; chlorogenic;		madhura; amla; tikta; astringent;
kalinda	Citrullus lanatus (Thumb.) Matsumara Citrullus vulgaris Schrad. syn. Colocynthis citrullus (Linn.) Kuntze.	Cucurbitaceae	Fruit , leaves , seeds .	sucrose; sugar ;	citrullin; arginine ;					madhura; tikta;
dindisa	Citrullus vulgaris Var. fistulosus Duthie & Fuller.	Cucurbitaceae	Fruits , Seeds .	glycyrrhizin; sucrose; sugar ;	citrullin; glycyrrhizin; arginine ;					madhura; tikta;
nimbuka	Citrus aurantifolia (christm.) Swingle., syn. Citrus medica var. acida watt., Limonia aurantifolia Christon. = Citrus aurantiifolia	Rutaceae	Fruit , seeds , rind .	sugars ;	minerals;				minerals;	madhura; tikta; lavana;
naranga	Citrus aurantium Linn., Citrus reticulate Blance.	Rutaceae	Fruit , flowers and rind .		alkaloid; tyramine;	essential oil;				katu; tikta;
bijapuraka	Citrus medica Linn.	Rutaceae	Fruit , Root - bark , Flower - stamens , Seeds , Fruit rind oil , leaves . '		coumarin; limettin; limonin; nobiletin; scopoletin; sitosterol; umbelliferone;	volatile oil;				katu; tikta;
ajagandha	Cleome gynandra Linn. Gynandropsis gynandra Briq. Gynandropsis pentaphylla DC. Cleome viscosa Linn.	Cleomaceae	Seeds , leaves , roots .		sitosterol;	essential oil; glucosinolate;				katu; tikta;
agnimantha	Clerodendrum phlomidis Linn. f. Premna integrifolia Linn.	Verbenaceae	Root , Bark , leaves , roots bark .	mannitol;	scutellarein; sitosterol; clerodin ;					madhura; tikta;
bharngi	Clerodendrum serratum (Linn.) Moon	Verbenaceae	Roots .		apigenin; baicalein; caffeic; luteolin; oleanolic; scutellarein; ferulic ;		caffeic; ferulic ; phenolic acids;	caffeic; ferulic ;		amla; tikta; astringent;
aparajita	Clitoria ternatea Linn.	Fabaceae	Roots , Leaves , Flowers , Seeds .	starch;	taraxerol;					madhura; tikta;
bimbi	Coccinia indica Wight. & Arn. Coccinia grandis (Linn.) Voigt.	Cucurbitaceae			alkaloid; sitosterol;					tikta;
patalagarudi	Cocculus hirsutus (Linn.) Diels. syn. Menispermum hirsutum L. Cocculus villosus Dc. ; Cocculus villosus Dc.	Menispermaceae	Roots , leaves .	inositol ;	alkaloid; sitosterol;					madhura; tikta;
pitakarpasa	Cochlospermum religiosum (Linn.) Alston. syn. Cochlospermum gossypium Dc.	Bixaceae	Gum	saccharide;	naringenin;		naringenin;			madhura; tikta; astringent;
narikela	Cocos nucifera Linn.	Arecaceae	Fruit , flowers , oil , water , root , ksara .	sugars ;	minerals;				minerals;	madhura; tikta; lavana;
kaphika -kaphi	Coffea arabica Linn.	Rubiaceae	Leaves (Coffee)		alkaloid; caffeic; chlorogenic; theophylline; caffeine;		caffeic; chlorogenic;	caffeic; chlorogenic;		amla; tikta; astringent;
suranjana -surinjana	Colchicum luteum Baker.	Colchicaceae	Corms , Extract - colchicine (source : corms and seeds) .		alkaloid; colchicine;					tikta;
parnayavani	Coleus amboinicus Lour. syn. Coleus aromaticus Benth.	Lamiaceae	Leaves	eugenol; cineole ;	apigenin; camphor; chrysoeriol; eriodictyol; genkwanin; luteolin; oleanolic; sitosterol; taxifolin; quercetin ; ursolic ;	cymene ; camphor; carvacrol; essential oil; eugenol; terpinene; cineole ; pinene ;	quercetin ;			madhura; katu; tikta; astringent;
guggulu	Commiphora mukul (Hook ex Stocks) Engl.	Burseraceae	Gum - resin			essential oil; volatile oil;				katu;
sankhapuspi	Convolvulus pluricaulis Choiss. syns. Convolvulus prostratus Forsk. syn. Convolvulus microphyllus Sieb ex. Spreng.	Convolvulaceae	Whole plant .		alkaloid;					tikta;
cancu	Corchorus aestuans Linn. Corchorus acutangulas Lamk.	Malvaceae	Leaves , Fruits , seeds .	saccharide;	cardenolide; sitosterol;					madhura; tikta;
slesmataka	Cordia dichotoma Forst. f. syn. Cordia obliqua Willd ; Cordia myxa Roxb. non Linn.	Boraginaceae	Bark , fruit .		sitosterol; taxifolin;			oxalic ; phytic;		amla; tikta;
dhanyaka	Coriandrum sativum Linn	Apiaceae	T/Vhole plant , Leaves , Fruits .		choline ; caffeic; chlorogenic; coumarin;	essential oil; terpinene; volatile oil; linalool ; pinene ;	caffeic; chlorogenic; phenolic acids;	caffeic; chlorogenic;		katu; amla; tikta; astringent;
kasthalata -kalambaka	Coscinium fenestratum Colebr.	Menispermaceae	Root		alkaloid; berberine; jatrorrhizine; palmatine;					tikta;
kemuka -kebuka (kevuka)	Costus speciosus (Koen.) Sm.	Zingiberaceae	Rhizome		alkaloid; sitosterol;					tikta;
varuna	Crataeva nurvala Buch -Ham. Crateva nurvala F. Ham. syns. Crateva religiosa var. nun/ala (F. Ham.) Hook. L. & Thoms.	Capparidaceae	Bark , leaves , root .
sudarsana	Crinum latifolium Linn.	tiktayllidaceae	Bulb and leaves .		alkaloid;					tikta;
kunkuma	Crocus sativus Linn.	Iridaceae	Stigma (flower - part) : Kuksibhaga - Kesara .		picrocrocin; riboflavin; xanthone; thiamine;	essential oil; volatile oil;				katu; tikta;
sana	Crotalaria juncea Linn.	Fabaceae	Leaves , seeds .		alkaloid; bitter principle; linoleic; linolenic; senecionine;	linoleic;				katu; tikta;
sanapuspi	Crotalaria verrucosa Linn.	Fabaceae	Roots , leaves .		linoleic; linolenic; sitosterol; taraxerol;	linoleic;				katu; tikta;
jayapala	Croton tiglium Linn.	Euphorbiaceae	Seeds , Seeds oil .
krsnasariva	Cryptolepis buchanani Roem. & Schult.	Asclepiadaceae			alkaloid; cardenolide;					tikta;
trapusa	Cucumis sativus Linn.	Cucurbitaceae	Fruit , seeds .	sugars ;	rutin ;		rutin ;	malic ; ascorbic acid; succinic ;		madhura; amla; tikta; astringent;
ervaru -karkati	Cucumis melo varutilissimus Duthie & Fuller. Cucumis utilissimus Roxb.	Cucurbitaceae	Fruit , Seeds .	sugars ;						madhura;
gudayogaphala	Cucurbita maxima Duchesne.	Cucurbitaceae			cucurbitacin; minerals;				minerals;	tikta; lavana;
a. jiraka	Cuminum cyminum Linn.	Apiaceae	Seeds		apigenin; chrysoeriol; luteolin;	cymene ; cuminaldehyde; essential oil;				katu; tikta;
talamuli	Curculigo orchioides Gaertn.	tiktayllidaceae	Tuberous roots	sucrose;	alkaloid; sitosterol;					madhura; tikta;
amragandhiharidra -aranyaharidra	Curcuma amada Roxb.	Zingiberaceae	Rhizome	phytosterol; sucrose;	camphor;	camphor; essential oil; volatile oil; pinene ;				madhura; katu; tikta;
aranyaharidra	Curcuma aromatica Salish.	Zingiberaceae	Rhizome .		camphor;	camphor; essential oil;				katu; tikta;
haridra	Curcuma longa Linn.	Zingiberaceae	Rhizome (	starch; sugars ;	bitter principle;	essential oil; volatile oil;				madhura; katu; tikta;
karcura	Curcuma zedoaria Rosf.	Zingiberaceae	Rhizome , leaves	fructose ; starch;		cinnamate; essential oil; volatile oil;				madhura; katu;
tiktaavalli	Cuscuta reflexa Roxb.	Convolvulaceae	Whole plant , seeds .		alkaloid; bergenin; luteolin; sitosterol; cuscutin;					tikta;
rohisa	Cymbopogon martinii (Roxb.) Wats. syn. Andropogon martinii Roxb.	Poaceae	Stem , flowers , leaves , oil .		citronellol;	essential oil; geranyl acetate; geraniol ; linalool ; pinene ;				katu; tikta;
durva	Cynodon dactylon (Linn.) Pers.	Poaceae			vanillic; coumaric ; ferulic ; phydroxybenzoic;		vanillic; coumaric ; ferulic ; phydroxybenzoic;	acetic ; vanillic; coumaric ; ferulic ; phydroxybenzoic;		amla; tikta; astringent;
mustaka	Cyperus rotundus Linn., syns. Cyperus L. ssp. retzil kuk., Cyperus retzil kuk., Cyperus tuberosus sensu Cl., Cyperus scariosus R. Br.	Cyperaceae	Rhizomes .		sitosterol;	essential oil; volatile oil;				katu; tikta;
raktaniryasa	Daemonorops draco Blume (Daemenorops draco Blume.) syn. Calamus draco willd.	Arecaceae	Exudate (fruit) -
b. goraksa	Dalbergia lanceolaria Linn.	Fabaceae	Whole plant , seeds oil , leaves .		biochanin;		biochanin;			tikta; astringent;
a. simsapa -simsipa	Dalbergia sissoo Roxb.	Fabaceae	Leaves , heartwood , bark , roots .		linoleic; linolenic;	essential oil; linoleic;				katu; tikta;
dhattura	Datura metel Linn. Datura stramonium Linn.	Solanaceae	Seeds (fruits - seeds) , roots , leaves .		alkaloid;					tikta;
garjara	Daucus carota Linn. Daucus carota Linn. var. sativa Dc.	Apiaceae	Roots , seeds .		apigenin; coumarin; luteolin; psoralen; quercetin ;		quercetin ;			tikta; astringent;
sprkka	Delphinium zalil Aitch & Hemsl.	Ranunculaceae	Flowers .		aconitine; alkaloid; lycoctonine;	aconitine;				katu; tikta;
bandaka	Loranthus falcatus Linn Desr. Loranthus longifolius.	Loranthaceae	Leaves , Flowers .		gallic ; quercitrin; ellagic ; quercetin ;		gallic ; ellagic ; quercetin ;	gallic ;		amla; tikta; astringent;
salaparni	Desmodium gangeticum DC.	Fabaceae			alkaloid; alkylamine;					tikta;
kusa	Desmostachya bipinnata Stapf syn. Briza bipinnata L, Eragrostis bipinnata L.	Poaceae	Root .
virataru	Dichrostachys cinerea wight & Arn. syn. Caillica cinerea Macb.	Fabaceae	Roots , bark and leaves .		sitosterol; cyanidin ; quercetin ;		quercetin ;			tikta; astringent;
bhavya	Dillenia indica Linn.	Dilleniaceae	Fruits , Leaves .	arabinogalactan; saccharide;	sitosterol;					madhura; tikta;
varahi	Dioscorea bulbifera Linn. syn. Dioscorea sativa Linn.	Dioscoreaceae	Tubers , Bulbils .	sorbitol; starch;	alkaloid; diosbulbin;					madhura; tikta;
tinduka	Diospyros peregrina (Gaertn.) Gurke. syn. Diospyros embryopteris Pers.	Ebenaceae	Fruit , bark , , seeds , seeds oil .		gallic ; oleanolic; sitosterol;		gallic ;	gallic ;		amla; tikta; astringent;
asvakarna -garjana	Dipterocarpus alatus Roxb. Dipterocarpus incanus Roxb.	Dipterocarpaceae	Oil			essential oil;				katu;
usaka	Dorema ammoniacum D. Don.	Apiaceae	Gum - resin .	salicylic;	coumarin; salicylic;	salicylic; volatile oil;	salicylic;	salicylic;		madhura; katu; amla; tikta; astringent;
ustrakantaka	Echinops echinatus Roxb.	Asteraceae	Root , seeds , herb .		alkaloid; apigenin;					tikta;
bhrngaraja	Eclipta alba Hassk.	Asteraceae	Whole plant ; Leaves including flowers etc . seeds .		alkaloid; lactone; nicotine;	nicotine;				katu; tikta;
kesaraja	Wedelia calendulacea Less. syn. Wedelia chinensis Merril	Asteraceae	Whole plant; Leaves including flowers etc. seeds.	phytosterol;	lactone; oleanolic;					madhura; tikta;
carmakasa (carmavrksa)	Ehretia laevis Roxb. Ehretia aspera Willd.	Boraginaceae	Roots , Bark , Leaves .		alkaloid;					tikta;
rudraksa	Elaeocarpus ganitrus Roxb.	Elaeocarpaceae	Seeds (phalasthi) .		gallic ; alkaloid; linoleic; ellagic ; quercetin ;	linoleic;	gallic ; ellagic ; quercetin ;	gallic ;		katu; amla; tikta; astringent;
eladvaya a. ela-suksmaila	Elettaria cardamomum Matom.	Zingiberaceae	Fruits - seeds .	tocopherol; cineole ;	linoleic; linolenic;	essential oil; limonene; linoleic; sabinene; terpineol; cineole ; linalool ;				madhura; katu; tikta;
madhulika	Eleusine coracana Gaertn.	Poaceae	Seeds (grains) .	saccharide; sugars ;	riboflavin; sitosterol; thiamine;					madhura; tikta;
vidanga	Embelia ribes Burm. f.	Myrsinaceae	Fruits .		alkaloid;	essential oil;				katu; tikta;
amalaki	Emblica officinalis Gaertn. Syn. Phyllanthus emblica L.	Euphorbiaceae	Fruits .		gallic ; minerals;		gallic ;	gallic ; ascorbic acid;	minerals;	amla; tikta; astringent; lavana;
katunahi	Enicostemma hyssopifolium	Gentianaceae	Whole plant t		alkaloid; apigenin; erythrocentaurin; genkwanin; gentianine; swertitiktain; ophelic acid;			ophelic acid;		amla; tikta;
soma	Ephedra vulgaris Wall., Ephedra gerardiana Wall.	Ephedraceae	Branches . Ephedrine (dl - ephedrine , synthetized) .		alkaloid; pseudoephedrine;					tikta;
paribhadra	Erythrina variegata Linn. var. orientalis (Linn.) Merill., syn. Erythrina indica Lam.	Fabaceae			alkaloid;					tikta;
trisiraparna -ajaparna	Eupatorium triplinerve Vahl. syn. Eupatorium ayapana Vent.	Asteraceae	Whole plant .
dugdhika	Euphorbia thymifolia Linn. Euphorbia microphylla Heyne. Euphorbia hirta Linn. Euphorbia pilulifera anct. non Linn.	Euphorbiaceae	Whole plant - herb . , Roots , Latex . 620	inositol ; sugars ;	choline ; alkaloid; quercitrin; taraxerol; quercetin ;		anthocyan; quercetin ;			madhura; tikta; astringent;
makhanna	Euryale ferox salisb., syn. Anneslia spinosa Roxb.	Nymphaeaceae	Fruit .	carbohydrate;	mineral matter;				mineral matter;	madhura; tikta; lavana;
dhanvayasa	Fagonia cretica Linn.	Zygophyllaceae	Whole plant .	alanine ; glycine ; valine ; proline ; lysine ;	alanine ; valine ; alkaloid; harmine; isoleucine; oleanolic; phenylalanine; arginine ; tyrosine ; quercetin ; lysine ;		quercetin ;	ascorbic acid;		madhura; amla; tikta; astringent;
kapittha	Feronia limonia (Linn.) Swingle., Limonia elephantianum (Correa) Panigrahi (Limonia elephantum, Limonia elephantinum). syn. Feronia limonia correa, Feronia acidissima L. Feronia elephantum Correa.	Rutaceae	Fruit , leaves , flowers , bark , root , gum .					citric ;		amla;
hingu	Ferula narthex Boiss. Ferula foetida Regel. Narthex asafoetida Fule.	Apiaceae	Oleo - gum resin .		coumarin; ferulic ;	cadinene; essential oil; vanillin; volatile oil; pinene ;	ferulic ;	ferulic ;		katu; amla; tikta; astringent;
vata	Ficus benghalensis Linn. (Ficus bengalensis Linn.)	Moraceae	Bark , latex , leaves , shoots , fruits .
phalgu	Ficus carica Linn.		Fruit (fig) .
udumbara	Ficus glomerata Roxb. syn. Ficus racemosa Linn.	Moraceae	Bark , fruit , latex .	phytosterol; glucose ; carbohydrate; sugar ;	sitosterol;					madhura; tikta;
kakodumbara	Ficus hispida Linn. f.
plaksa	Ficus lacor Buch -Ham.	Moraceae	Tvak - bark .	lanosterol; sugar ; sugars ;	alkaloid; bergenin; caffeic; sitosterol;		caffeic;	caffeic;		madhura; amla; tikta; astringent;
asvattha	Ficus religiosa Linn.	Moraceae	Bark , Fruits , Leaves .	lanosterol;						madhura;
vikankata	Flacourtia indica (Burm. f.) Merr. syns. Flacourtia ramontchi L. Herit., Gmelina indica Burm. f., Flacourtia sepiaria Roxb.	Salicaceae	Bark , fruits .		mineral matter; sitosterol;				mineral matter;	tikta; lavana;
misreya	Foeniculum vulgare Mill.	Apiaceae	Fruits , root , oil .		bergapten; coumarin; fenchone;	essential oil; limonene; volatile oil;				katu; tikta;
parpata	Fumaria vaillantii Loise. syn. Fumaria indica (Hassk.) Pugsley. , Fumaria vaillantii Loisel. var. indica Hassk. , Fumaria parviflora subsp. vaillantii sensu Hook. f.	Papaveraceae	Whole plant .	sugars ;	alkaloid; cryptopine; quercetin ; quercetin glycoside;		quercetin ;			madhura; tikta; astringent;
vrksamla	Garcinia indica chois.	Clusiaceae	Fruit , rootbark , oil , butter .		linoleic; cyanidin ;	linoleic;				katu; tikta;
amlavetasa	Garcinia pedunculata Roxb. Garcinia indica Choiss.	Clusiaceae	Fruits , leaves .
nadihingu	Gardenia gummifera Linn. f.	Rubiaceae	. Resin		apigenin; scutellarein; tangeretin; wogonin;					tikta;
trayamana	Gentiana kurroo Royle.	Gentianaceae	Roots (root stock) , whole plant .	saccharide;	alkaloid; tiktaogentin; gentianine; gentianose; gentiobiose; gentiopicroside; iridoid; sweroside; swertitiktain; xanthone;					madhura; tikta;
langali	Gloriosa superba Linn.	Liliaceae	Tuberous root .		alkaloid; colchicine;					tikta;
madhuyasti	Glycyrrhiza glabra Linn.	Fabaceae	Roots .	glycyrrhizin; starch; sugars ;	asparagine; chalcone; coumarin; glycyrrhizin;	volatile oil;				madhura; katu; tikta;
gambhari	Gmelina arborea Roxb.	Verbenaceae	Roots - rootbark , Bark , Fruits , Leaves .		alkaloid;	cinnamate;				katu; tikta;
karpasi	Gossypium herbaceum Linn.	Malvaceae	Root , Root - bark , flowers , seeds , cotton .	gossypol;						madhura;
parusaka	Grewia asiatica Linn. syn. Grewia subinaequaelis Dc., Grewia hainesiana Dc.	Malvaceae	Fruits , root , leaves , bark .	threonine; serine ;	naringenin; sitosterol; taurine; pelargonidin; quercetin ;		naringenin; pelargonidin; quercetin ;	serine ;		madhura; amla; tikta; astringent;
nagabala	Grewia hirsuta vahl.	Malvaceae	Root , root - bark .	sugar ;						madhura;
gangeruki	Grewia populifolia Vahl. Grewia tenax Fiori.	Malvaceae	Bark Roots .	sugar ;						madhura;
mesasrngi	Gymnema sylvestre R. Br.	Asclepiadaceae	Leaves , roots , Seeds .	alanine ; valine ; betaine; inositol ;	alanine ; choline ; valine ; alkaloid; betaine; gymnemagenin; isoleucine; gymnemic ; ferulic ;	angelic ;	ferulic ;	formic ; butyric; galacturonic; tartaric; ferulic ; angelic ;		madhura; katu; amla; tikta; astringent;
sati	Hedychium spicatum Buch -Ham.	Zingiberaceae	Rhizome .	cineole ;	sitosterol;	cymene ; essential oil; limonene; terpinene; terpineol; cineole ; linalool ;				madhura; katu; tikta;
avartani	Helicteres isora Linn.	Sterculiaceae	Roots , Bark , Fruits .		alkaloid; cucurbitacin;					tikta;
sariva	Hemidesmus indicus R. Br.	Asclepiadaceae	Roots .		benzaldehyde; coumarin; lactone; sitosterol;	benzaldehyde;				katu; tikta;
latakasturika	Abelmoschus moschatus Medic. syn. Hibiscus abelmoschus Linn.	Malvaceae	Seeds , Roots , fruits and leaves .		lactone; sitosterol;	volatile oil;				katu; tikta;
bhenda	Hibiscus esculentus Linn.	Malvaceae	Fruits , Seeds , Roots .	glucose ;	quercetin ;		anthocyan; quercetin ;	galacturonic;		madhura; amla; tikta; astringent;
japa	Hibiscus rosa-sinensis Linn.	Malvaceae	flower	saccharide;	sitosterol; aspartic ; cyanidin ;		anthocyan;	aspartic ;		madhura; umami; amla; tikta; astringent;
kutaja	Holarrhena antidysenterica (Linn.) Wall ex G. Don.	Apocynaceae	Seeds , Bark .		alkaloid; conessine;					tikta;
cirabilva	Holoptelea integrifolia Planch	Ulmaceae	Bark
yava	Hordeum vulgare Linn.	Poaceae	Fruit , whole plant .	starch; sugars ;	alkaloid;					madhura; tikta;
tuvaraka	Hydnocarpus laurifolia (Dennst.) Sleumer. syn. Hydnocarpus wightiana Blume.	Flacourtiaceae	Seeds , seeds oil .		ursolic ;					tikta;
parasika yavani	Hyoscyamus niger Linn.	Solanaceae	Seeds , leaves , flowers .		alkaloid; atropine; hyoscyamine;	hyoscyamine;				katu; tikta;
nili	Indigofera tinctoria Linn.	Fabaceae	Whole plant , Seeds , leaves , roots .		alkaloid; apigenin; coumarin; luteolin; quercetin ; indican ;		quercetin ;			tikta; astringent;
puskaramula	Inula racemosa Hook. f.J.	Asteraceae	Roots	inulin ;	helenalin; lactone; sesquiterpene lacton;	essential oil; volatile oil;				madhura; katu; tikta;
krsnabija	Ipomoea nil (Linn.) Roth.	Convolvulaceae	Seeds .		alkaloid;		anthocyan;			tikta; astringent;
haimavativaca	Iris versicolor L., Iris × germanica L.	Iridaceae	Roots	salicylic;	salicylic;	salicylic; volatile oil;	salicylic;	salicylic;		madhura; katu; amla; tikta; astringent;
yuthika	Jasminum auriculatum Vahl.	Oleaceae	Flowers , leaves .	mannitol;						madhura;
jati	Jasminum officinale Linn. forma grandiflora (Linn.) Kobuski Jasminum grandiflorum Linn.	Oleaceae	Leaves , Flowers , Roots .	anthranilic acid; eugenol; salicylic; phytol ;	alkaloid; salicylic;	essential oil; eugenol; salicylic; linalool ;	salicylic;	anthranilic acid; ascorbic acid; salicylic;		madhura; katu; amla; tikta; astringent;
mallika	Jasminum sambac (Linn.) Ait.	Oleaceae	Roots , leaves , flowers .	mannitol;	rutin ; iridoid; quercitrin; sitosterol;		rutin ;			madhura; tikta; astringent;
aksota	Juglans regia Linn.	Juglandaceae	Fruit - kernels ; Bark , Leaves , kernel oil .	carbohydrate;	mineral matter;			ascorbic acid;	mineral matter;	madhura; amla; tikta; lavana;
hapusa	Juniperus communis Linn.	Cupressaceae	Berries		sitosterol;	essential oil; sabinene; terpinene; volatile oil; pinene ;				katu; tikta;
parnabija	Kalanchoe pinnata (Lamk.) Pers. syn. Bryophyllum pinnatum (Lam.) Kuntz. syn. Bryophyllum calycinum Salilb.	Crassulaceae	Leaves .		caffeic; sitosterol; coumaric ; ferulic ; quercetin ; phydroxybenzoic;		caffeic; coumaric ; ferulic ; quercetin ; phydroxybenzoic;	caffeic; coumaric ; ferulic ; phydroxybenzoic;		amla; tikta; astringent;
nispava -simbi	Lablab purpureus (L.) Sweet., Lablab purpurea (L.) Sweet. syn. Dolichos purpurea L., D. purpureus L., Dolichos lablab L.	Fabaceae	Pod , seed .	lanosterol; carbohydrate;	alkaloid; sitosterol; trigonelline;					madhura; tikta;
alabu	Lagenaria siceraria (Molina) Standl. Syn. Cucurbita lagenaria L.	Cucurbitaceae	Fruits , seeds , leaves .		bitter principle; cucurbitacin;					tikta;
malanga (tutamalanga)	Lallemantia royleana Benth.	Lamiaceae	Seeds .	arabinose; galactose; rhamnose;	linoleic; sitosterol;	linoleic;				madhura; katu; tikta;
jingini	Lannea grandis Engl. Odina woodier Roxb.	Anacardiaceae	Exudation Leaves , Bark , Green/tender branches .	lanosterol;	morin ; catechin; sitosterol; ellagic ; quercetin ;		catechin; delphinidin; leucocyanidin; ellagic ; quercetin ;			madhura; tikta; astringent;
ustakhaddusa -ustakhudusa	Lavandula stoechas Linn.	Lamiaceae	Flowers and leaves .	glucose ;	apigenin; luteolin; oleanolic; rosmarinic; sitosterol; ursolic ;	rosmarinic;				madhura; katu; tikta;
madayantika	Lawsonia inermis Linn.	Lythraceae	Leaves , flowers , seeds .		coumarin; luteolin; sitosterol; xanthone;	essential oil;				katu; tikta;
masura	Lens culinaris Medic. syns. Ervum lens L., Lens esculenta Moench.	Fabaceae	Seeds .
todari	Lepidium iberis Linn.	Brassicaceae	Seeds .	arabinose; galactose; rhamnose;	bitter principle; linoleic; linolenic;	linoleic; volatile oil;		galacturonic;		madhura; katu; amla; tikta;
candrasura	Lepidium sativum Linn.	Brassicaceae	Bija - seeds	arabinose; galactose; rhamnose; glucose ; saccharide;	choline ; alkaloid;	essential oil;				madhura; katu; tikta;
b. gandhaprasarini	Leptadenia pyrotechnica (Forsk.) Decne. syn. Paederia foetida Linn, Leptadenia spartium W. & A. V.	Apocynaceae	Roots , leaves .
jivanti	Leptadenia reticulata Wight & Arn.	Apocynaceae	Root , Fruit .		diosmetin; luteolin; sitosterol;					tikta;
dronapuspi	Leucas cephalotes (Roth.) Spreng.	Lamiaceae	Whole plant (leaves and flowers) .		alkaloid; sitosterol;					tikta;
atasi	Linum usitatissimum Linn.	Linaceae	‘ Seeds , Oil , Flowers .	sugars ;	chlorogenic; lintiktain; linoleic; linolenic;	linoleic;	chlorogenic; phenolic acids;	chlorogenic;		madhura; katu; amla; tikta; astringent;
medasaka	Litsea chinensis Lamk., syn. Litsea glutinosa (Lour.) C.B. Robins., Litsea sebifera Pors., Tetranthera longifolia Jacq.	Lauraceae	Bark (inner bark) .	saccharide;	alkaloid; boldine;					madhura; tikta;
samudra narikela	Lodoicea maldivica (Poir.) Pers. syn. Lodoicea seycheliarum Labill.	Arecaceae	Kernel	sugar ; sugars ;						madhura;
kosataki krtavedhana	Luffa acutangula (Linn.) Thumb.	Cucurbitaceae	Fruit , leaves , root .		bitter principle;					tikta;
kosataki -dhtiktagava	Luffa cylindrica (Linn.) M.J Roem. Syn. Luffa aegyptiaca Mill. ex Hook.f.		Fruit , flowers , leaves .
jimutaka	Luffa echinata Roxb.	Cucurbitaceae	l Fruits , Flowers . I		chrysoeriol; cucurbitacin; oleanolic;					tikta;
madhuka	Madhuca indica J.F. Gmelin., Madhuca longifolia ssp. latifolia. (Roxb.) chev syn. Bassia latifolia Roxb.	Sapotaceae	Flowers , seeds , oil .	arabinose; rhamnose; sucrose; fructose ; glucose ; maltose ; sugars ;	oleanolic; sitosterol; quercetin ;		quercetin ;			madhura; tikta; astringent;
marubaka	Majorana hortensis Moench., syn. Origanum majorana Linn.	Lamiaceae	Whole plant .	eugenol;	apigenin; arbutin; caffeic; diosmetin; luteolin; oleanolic; rosmarinic; ursolic ;	carvacrol; eugenol; rosmarinic; sabinene; volatile oil; linalool ;	caffeic;	caffeic;		madhura; katu; amla; tikta; astringent;
kampillaka	Mallotus philippinensis Muell. -Arg.	Euphorbiaceae	F ruit - hairs , ﬂowers .	phloroglucinol;						madhura;
simbitika -seva	Malus sylvestris Mill. syns. Pyrus malus Linn., Malus pumila Mill., Malus communis DC., Malus sylvestris Hort. non Mill., Malus domestica Borkh.	Rosaceae	Fruit (ripe) .	sucrose; fructose ; glucose ; sugars ;	amygdalin; caffeic; minerals; riboflavin; thiamine;		caffeic;	citric ; lactic ; malic ; ascorbic acid; caffeic; quinic acid; succinic ;	minerals;	madhura; amla; tikta; astringent; lavana;
khubbija-khubbaji	Malva sylvestris Linn.	Malvaceae	Fruit Khubbaji , as known (Bija) or seeds in prac - lice) .		malvidin diglucoside;		anthocyan; malvidin ; malvidin diglucoside;	ascorbic acid;		amla; tikta; astringent;
b. surapunnaga	Mammea longifolia Planch & Trianna.	Calophyllaceae	Bark , seeds , oil . "		quercetin ;		quercetin ;			tikta; astringent;
amra	Mangifera indica Linn ;	Anacardiaceae	Fruits unripe and ripe , Leaves , , flowers , Seeds - ke1= nels , Resinous gum , Bark , Roots . Preparations Pusyanuga (Iurna Amra panaka , Arnravarta .	phloroglucinol; protocatechuic; sugars ;	gallic ; catechin; protocatechuic; xanthone; ellagic ; gallate; myricetin;		gallic ; catechin; gallotannin; protocatechuic; ellagic ; gallate; phenolic acids;	citric ; gallic ; ascorbic acid; protocatechuic;		madhura; amla; tikta; astringent;
murva	Marsdenia tenacissima W. & A.	Asclepiadaceae	Roots .	sugars ;						madhura;
sunisannaka	Marsilea minuta Linn.	Marsileaceae	Whole plant .
b. mahanimba	Melia azedarach Linn.	Meliaceae	Root - root bark (fresh) , Inner bark , Leaves , Flowers , Fruits - seeds , Seeds kernel oil .		rutin ; alkaloid; lactone; quercitrin; tetranortriterpenoid; vanillic; melianone;	vanillin;	rutin ; vanillic;	vanillic;		katu; amla; tikta; astringent;
putiha	Mentha spicata Linn. emmend. Nathh. syns. Mentha spicata var. viridis Linn ; Mentha viridis Linn.	Lamiaceae	Leaves , oil .		caffeic; diosmetin; rosmarinic;	carvone; essential oil; limonene; rosmarinic; volatile oil;	caffeic;	caffeic;		katu; amla; tikta; astringent;
nagakesara	Mesua ferrea Linn., syn. Mesua coromandeliana wight., Mesua pedunculata wight, Mesua speciosa chois.	Calophyllaceae	Stamens , flowers . Formulations : Kanakarista , Halawa supari pak .		coumarin; sitosterol; xanthone; mesuol ;	essential oil;				katu; tikta;
campaka	Michelia champaca Linn.	Magnoliaceae	Bark flower		alkaloid; lactone; parthenolide; sitosterol; sesquiterpene lacton;	essential oil; monoterpene; volatile oil;				katu; tikta;
lajjalu	Mimosa pudica Linn.	Fabaceae	R?t) 0t , . whole plant , seeds . 0		gallic ; alkaloid;		gallic ;	gallic ;		amla; tikta; astringent;
bakula	Mimusops elengi Linn.	Sapotaceae	Bark , Flowers , Fruits .	mannitol; sugars ;	sitosterol; taraxerol;	essential oil;				madhura; katu; tikta;
rajadana	Mimusops hexandra Roxb. syn. Manilkara hexandra (Roxb.) Desv.	Sapotaceae	Bark , leaves , flowers , fruits .		sitosterol; taraxerol; quercetin ; ursolic ;	cinnamate;	quercetin ;			katu; tikta; astringent;
karavellaka	Momordica charantia Linn.	Cucurbitaceae	Fruit , whole plant ; leaves , roots .	lanosterol;	alkaloid; bitter principle; cucurbitacin; sitosterol;					madhura; tikta;
karkotaka	Momordica dioica Roxb. ex willd. syn. Momordica balsamina (wall.) W. & A.	Cucurbitaceae	Root , fruit .
sigru	Moringa oleifera Lam.	Moringaceae	Root bark , seeds .			isothiocyanate;				katu;
tuta	Morus alba Linn.		Fruit , leaves .
kapikacchu	Mucuna prurita Hook.	Fabaceae	Seeds , Roots , Pod - hairs .		choline ; gallic ; alkaloid; alkylamine; cardenolide; coumarin; nicotine; sitosterol;	nicotine;	gallic ;	gallic ;		katu; amla; tikta; astringent;
kadali	Musa paradisiaca Linn. syn. Musa sapientum Linn.	Musaceae	K Fruit (phala) , ﬂowers , leaves (puspa) , stem (Kanda - stambha) , root , (mula) , watery ﬂuid orjuice (rambha toya - rasa) Expressed juice (svarasa) , Alkali (Ksara)	carbohydrate;	tryptophan;					madhura; tikta;
katphala	Myrica esculenta Buch -Ham.	Myricaceae	Bark , flowers .		sitosterol; taraxerol;		anthocyan;			tikta; astringent;
jatiphala	Myristica fragrans Houtt.	Myristicaceae	Seed (latiphala) , Aril (Jatikosa - jatipatri) oil .	eugenol;		essential oil; eugenol;				madhura; katu;
jatamamsi	Nardostachys jatamansi Dc.	Valerianaceae	Rhizome			essential oil;				katu;
kamala	Nelumbo nucifera Gaertn. syns. Nymphaea nelumbo L., Nelumbium speciosum Willd.	Nymphaeaceae	Whole plant especially flowers , seeds and roots .	starch; sugars ;	alkaloid; luteolin; quercitrin; quercetin ;		anthocyan; quercetin ;			madhura; tikta; astringent;
karavira	Nerium indicum Mill.	Apocynaceae	Root , root - bark , leaves .		cardenolide;					tikta;
upakuncika	Nigella sativa Linn.	Ranunculaceae	Seeds .		linoleic; linolenic; sitosterol;	cymene ; carvone; essential oil; limonene; linoleic;				katu; tikta;
Parijata	Nyctanthes arbor-tristis L.	Oleaceae	Leaves , bark .	benzoic ; mannitol;	benzoic ; iridoid; oleanolic; sitosterol;	benzoic ;		benzoic ;		madhura; katu; amla; tikta;
tulasi	Ocimum sanctum Linn.	Lamiaceae	Leaves , roots , seeds .	eugenol;	nerol ; apigenin; luteolin; ursolic ;	carvacrol; essential oil; eugenol;				madhura; katu; tikta;
gojihva	Onosma bracteatum Wall.	Boraginaceae	Leaves , Flowers .	sugars ;						madhura;
trivrt	Operculina turpethum (Linn.) Silva Manso.	Convolvulaceae	Root bark .		turpethin;	turpethin;				katu; tikta;
munjataka	Dactylorhiza incarnata (L.) Soó syn. Orchis latifolia Linn.	Orchidaceae	Tubers .	starch;						madhura;
syonaka	Oroxylum indicum Vent.	Bignoniaceae	Root bark .		anthraquinone; baicalein; chrysin; prunetin; scutellarein; sitosterol; emodin ;					tikta;
sali	Oryza sativa Linn.	Poaceae	Fruits , seeds (grains) , root .	starch; carbohydrate;	cyanidin ;		anthocyan; delphinidin; monoglycosides of cyanidin;	lactic ;		madhura; amla; tikta; astringent;
cangeri	Oxalis corniculata Linn.	Oxalidaceae	Whole plant - herb .	tocopherol;				citric ; malic ; tartaric;		madhura; amla;
utasalapa -candrayana	Paeonia emodi wall.	Paeoniaceae	Roots	glucose ;	galloyl; pentagalloyl glucose;	monoterpene;	anthocyan; galloyl; pentagalloyl glucose;			madhura; katu; tikta; astringent;
ketaki	Pandanus tectorius Soland ex Parkinson., Pandanus fascicularis Lamk. syn. Pandanus odoratissimus Linn. f.	Pandanaceae			alkaloid; sitosterol; phydroxybenzoic;	citral ; linalool ;	phydroxybenzoic;	phydroxybenzoic;		katu; amla; tikta; astringent;
ahiphena	Papaver somniferum Linn.	Papaveraceae	Milky juice of immature capsule (phalaniiyasa) ; Dried fruits and seeds , seeds oil (Khasaphala khasabija and khasabija taila) .	folic acid; tocopherol;	alkaloid; codeine; linoleic; linolenic; pantothen; papaverine; riboflavin; thebaine; arginine ; thiamine; glutamic ;	linoleic; thebaine;		glutamic ;	glutamic ;	madhura; umami; katu; amla; tikta; lavana;
saileya	Parmelia perlata Ach.	Parmeliaceae	Whole plant .
balaka -hrivera	Pavonia odorata Willd.	Malvaceae	Roots .		linoleic; sitosterol;	essential oil; linoleic; terpinene; pinene ;		caproic;		katu; amla; tikta;
masa	Vigna mungo (L.) Heppe syn. Phaseolus mungo L.
Kharjura	Phoenix sylvestris (L.) Roxb. (Type) syn. Elate sylvestris L. Phoenix dactylifera Linn.	Arecaceae	Fruit , juice , leaves , Nira (fresh unfermented sap) , Guda (palm jaggery or gur , Vinegar (fermented sap) , Toddy .	arabinose; galactose; rhamnose; sucrose; xylose ; carbohydrate; sugar ; sugars ;	riboflavin; thiamine; nicotinic acid;		leucocyanidin;	ascorbic acid; galacturonic;		madhura; amla; tikta; astringent;
jalapippali	Lippia nodiflora Mich	Verbenaceae			luteolin; sitosterol;					tikta;
bhumyamalaki	Phyllanthus niruri Linn. Phyllanthus urinaria Linn.	Euphorbiaceae	whole plant .		rutin ; phyllanthin; quercitrin; quercetin ;		rutin ; quercetin ;			tikta; astringent;
katuka	Picrorhiza kurroa Royle ex Benth.	Scrophulariaceae	Root (rhizome)	mannitol;	bitter principle; cucurbitacin; iridoid; picroside;					madhura; tikta;
sarala	Pinus roxburghii Sargent.	Pinaceae	Wood , oleo - resin , oil .			carene ; essential oil; pinene ;				katu;
tambula	Piper betle Linn.	Piperaceae	Leaves .	eugenol; cineole ;	catechol; sitosterol;	carvacrol; essential oil; eugenol; cineole ;				madhura; katu; tikta;
cavya	Piper Chaba Hunter.	Piperaceae	Roots , Fruits .	fructose ; glucose ;	alkaloid; sitosterol;	volatile oil;				madhura; katu; tikta;
kankola	Piper cubeba Linn.	Piperaceae	Fruits r T	cubebin;	cubebin;	essential oil; volatile oil; cubebin;				madhura; katu; tikta;
pippali	Piper longum L.	Piperaceae	Fruit , root .		alkaloid;	essential oil;				katu; tikta;
marica	Piper nigrum Linn.	Piperaceae	Fruits		alkaloid;	essential oil; piperolein;				katu; tikta;
karkatasrngi	Pistacia integerrima Stewart ex Brandis.	Anacardiaceae	Galls			carene ; essential oil; pinene ;				katu;
mastaki -(rumimastagi)	Pistacia lentiscus Linn.	Anacardiaceae	Exudate (gum - resin) .	sugars ;	catechin; oleanolic;	essential oil; monoterpene; volatile oil; pinene ;	catechin;			madhura; katu; tikta; astringent;
jalakumbhi -hathah	Pistia stratiotes Linn.	Araceae	Whole plant , Leaves .		luteolin; cyanidin ;		anthocyan;			tikta; astringent;
Isadgola	Plantago ovata Forssk.; Plantago major Linn.	Plantaginaceae	Seeds , Seed - coat (powder) .		iridoid;		phenolic acids;			tikta; astringent;
rasna	Pluchea lanceolata C. B. Clarke.	Asteraceae	Leaves .		sitosterol; rhamnetin; quercetin ; isorhamnetin;		quercetin ;			tikta; astringent;
citraka	Plumbago zeylanica Linn.	Plumbaginaceae	Root bark (Potenbiality of crude drug material - fresh roots .)
kasthadaru -asapallava	Polyalthia longifolia Thw. syn. Uvaria longifolia Sonner.	Annonaceae	Bark		alkaloid;					tikta;
karanja	Pongamia pinnata (L.) Pierre. syns. Derris indica (Lam.) Benn. Cytisus Pinnatus L. Pongamia glabra Vent.	Fabaceae	Fruit , seeds , seed Kernel leaves , oil , root .		alkaloid; chalcone; phenylalanine;	essential oil;				katu; tikta;
lonika	Portulaca oleracea Linn: Portulaca quadrifida Linn.	Portulacaceae	Wholerplant , seeds , leaves .	carbohydrate;	catechol;					madhura; tikta;
sami	Prosopis cineraria Druce.	Fabaceae	Bark , fruits .	rhamnose; sucrose; glucose ; starch;						madhura;
vatada -vatama	Prunus dulcis (Mill.) D.A.Webb syn. Prunus amygdalus Batsch syn. Prunus communis Fritsch., Amydgalus communis Linn.	Rosaceae	Seed - kernel .		amygdalin; arginine ;					tikta;
urumana	Prunus armeniaca Linn. syn. Prunus vulgaris Lam.	Rosaceae	Fruits , seeds - kernel , Oil , flowers , leaves .	34dihydroxybenzoic ;	rutin ; caffeic; chlorogenic; quercitrin; vanillic; coumaric ; cyanidin ; quercetin ; 34dihydroxybenzoic ;		rutin ; caffeic; chlorogenic; vanillic; coumaric ; quercetin ; 34dihydroxybenzoic ;	caffeic; chlorogenic; vanillic; coumaric ; 34dihydroxybenzoic ;		madhura; amla; tikta; astringent;
padmaka	Prunus cerasoides D. Don. syn. Prunus puddum Roxb. ex Brandis non Miq.	Rosaceae	Bark , seeds (kernel) .		genkwanin; prunetin; sitosterol; ursolic ;					tikta;
aruka	Prunus persica Stokes Amygdalus persica Linn.		Fruits , Bark , Leaves , Seeds keriiel oil .
peruka	Psidium guajava Linn.	Myrtaceae	Fruits , leaves , bark .
bakuci	Psoralea corylifolia Linn.	Fabaceae	Seeds , Seeds oil . g		chalcone; coumarin; psoralen;	essential oil;				katu; tikta;
bijaka	Pterocarpus marsupium Roxb.	Fabaceae	Heartwood , Gum .		alkaloid; benzaldehyde; catechin; flavanone; isoliquiritigenin;	benzaldehyde;	catechin; tannic acid;			katu; tikta; astringent;
b. raktacandana	Pterocarpus santalinus Linn.	Fabaceae	Heartwood .		oleanolic;					tikta;
mucakunda	Pterospermum acerifolium willd., syn. Pentapetes acerifolia L.	Malvaceae	Flowers .		luteolin; sitosterol;					tikta;
vidari	Pueraria tuberosa Dc.	Fabaceae	Tuber .		daidzein;		daidzein;	malic ;		amla; tikta; astringent;
dadima	Punica granatum Linn.	Punicaceae	Fruit - seeds , Fruit - pericarp , Roots bark .	glutamine; sugars ;	gallic ; mineral matter; riboflavin; sitosterol; aspartic ; ellagic ; ursolic ; thiamine; nicotinic acid;		gallic ; delphinidin; ellagitannin; petunidin; punicalagin; ellagic ; malvidin ;	citric ; gallic ; malic ; aspartic ;	mineral matter;	madhura; umami; amla; tikta; astringent; lavana;
putrajivaka	Putranjiva roxburghii Wall.	Putranjivaceae	Seeds , leaves .	mannitol;	alkaloid; putranjivoside; putranoside; sitosterol;	essential oil; isothiocyanate;				madhura; katu; tikta;
tanka	Pyrus communis Linn.	Poaceae	Fruit .	sorbitol; sucrose;	arbutin; phloridzin; quercitrin; sitosterol; ursolic ;					madhura; tikta;
mayaphala	Quercus infectoria Oliv.	Fagaceae	Gall (Kitagrha) .	starch; sugars ;	gallic ; sitosterol; ellagic ;	essential oil;	gallic ; anthocyan; gallo tannic; ellagic ; tannic acid;	gallic ;		madhura; katu; amla; tikta; astringent;
kandira	Ranunculus sceleratus Linn.	Ranunculaceae	Whole plant , leaves .		ranunculin;					tikta;
mulaka	Raphanus sativus Linn.	Brassicaceae	Roots , leaves , seeds .		choline ; caffeic; citrullin; citrulline; arginine ; aspartic ; pelargonidin; cyanidin ; ferulic ; glutamic ;	isothiocyanate; volatile oil;	caffeic; pelargonidin; ferulic ;	ascorbic acid; caffeic; aspartic ; pyruvic; ferulic ; glutamic ;	glutamic ;	umami; katu; amla; tikta; astringent; lavana;
sarpagandha	Rauwolfia serpentina Benth ex Kurz. (Rauvolfia serpentina Benth ex Kurz.)	Apocynaceae	Root .		ajmalicine; alkaloid; papaverine; raubasine; yohimbine;					tikta;
tintidika	Rhus parviflora Roxb.	Anacardiaceae	Fruit .		gallic ; quercitrin; sitosterol; myricetin; rhamnetin; quercetin ; isorhamnetin;		gallic ; quercetin ;	gallic ;		amla; tikta; astringent;
eranda	Ricinus communis Linn.	Euphorbiaceae	Roots , Leaves , Seeds , Oil .		alkaloid; linoleic;	linoleic;				katu; tikta;
taruni	Rosa centifolia Linn.	Rosaceae	Flowers .	methionine;	nerol ; citronellol; methionine;	citral ; essential oil; volatile oil; geraniol ; linalool ;	anthocyan;			madhura; umami; katu; tikta; astringent;
manjistha	Rubia cordifolia Linn.	Rubiaceae	Roots .		anthraquinone;					tikta;
cukra	Rumex Vesicarius Linn.	Polygonaceae	Whole plant , Leaves , Seeds .	carbohydrate;	anthraquinone; emodin ; thiamine;			oxalic ; ascorbic acid; tartaric;		madhura; amla; tikta;
satapa -sidava	Ruta graveolens Linn. syn. Ruta graveolens L. var. angustifolia Hook. f.	Rutaceae	Whole plant (especially leaves) .		rutin ; alkaloid; bergapten; coumarin; psoralen; scopoletin; umbelliferone; xanthotoxin; quercetin ;	volatile oil;	rutin ; quercetin ;			katu; tikta; astringent;
sara	Saccharum munja Roxb. syns. Erianthus munja. Saccharum bengalense Retz., Erianthus sara Rumke, Erianthus ciliaris Jesw., Saccharum sara Roxb., Saccharum ciliare Anders. Saccharum arundinaceum Hook. f.	Poaceae	Roots .	sugars ;						madhura;
iksu	Saccharum officinarum L.	Poaceae	Juice (stem) , Roots , Sugar and other products .	alanine ; glycine ; valine ; glutamine; methionine; sucrose; threonine; proline ; serine ; fructose ; glucose ; lysine ; carbohydrate; sugar ; sugars ;	alanine ; valine ; asparagine; histidine; methionine; pantothen; phenylalanine; riboflavin; tryptophan; arginine ; aspartic ; tyrosine ; thiamine; glutamic ; lysine ;		anthocyan;	butyric; aspartic ; serine ; glutamic ;	glutamic ;	madhura; umami; amla; tikta; astringent; lavana;
kasa	Saccharum spontaneum Linn.		Root
saptacakra	Salacia chinensis Linn. syns. Salacia latifolia Wall ex. M. Laws., Salacia prinoides Dc..	Celastraceae	Root .	dulcitol;	pelargonidin;		anthocyan; phlobatannin; pelargonidin;			madhura; tikta; astringent;
a. vetasa	Salix caprea Linn.	Salicaceae	Bark , flowers , roots , leaves .		alkaloid; salicin; rhamnetin; cyanidin ; isorhamnetin;		delphinidin;			tikta; astringent;
b. jalavetasa	Salix tetrasperma Roxb.	Salicaceae	Roots , bark , leaves .		salicin;					tikta;
samudrasosa	Salvia plebeia R. Br.	Lamiaceae	Seeds .		oleanolic; sitosterol;					tikta;
nagadamana	Sansevieria roxburghiana Schult. f.	Asparagaceae	Root .
a. candana	Santalum album Linn.	Santalaceae	Heartwood - sandalwood , sandal oil .			essential oil; volatile oil;				katu;
aristaka	Sapindus trifoliatus Linn	Sapindaceae	Fruit (nut - pulp or epiearp) (also leaves , roots and bark)
asoka	Saraca indica Linn.	Fabaceae	Bark , Flowers , Seeds . Formulation (Yoga) Asokarispa , Asokaghrta , AŚokaksiran1 (Asokatvak , Ksirapśka) .		catechin; catechol; pelargonidin;		catechin; leucocyanidin; pelargonidin;			tikta; astringent;
Kustha	Saussurea costus (Fale) Lipsch. syn. Saussurea lappa C. B. Clarke.	Asteraceae		inulin ; sugars ;	alkaloid; costunolide; lactone; linoleic; sitosterol;	essential oil; linoleic;				madhura; katu; tikta;
kosamra	Schleichera oleosa (Lour.) Oken. syn. Pistacia oleosa Lour., Schleichera trijuga willd.	Sapindaceae	Bark , seels , oil , fruits , Lac (Kosarnra laksa) .
moksaka	Schrebera swietenioides Roxb.	Oleaceae	Bark , Alkali (Ksara) , Flowers , Flowers , Exudation , (Niryitsa) .		oleanolic;					tikta;
Kaseruka	Scirpus grossus Linn. syn. Scirpus kysoor Roxb.	Cyperaceae		starch; sugars ;						madhura;
bhallataka	Semecarpus anacardium Linn.	Anacardiaceae	Fruits .		catechol; flavanone;					tikta;
tila	Sesamum indicum Linn.	Pedaliaceae		folic acid; galactose; raffinose; sucrose; tocopherol; glucose ; inositol ; sugars ;	choline ; linoleic; pantothen; riboflavin; thiamine; paminobenzoic; nicotinic acid;	linoleic; aliin;		ascorbic acid;		madhura; katu; amla; tikta;
agastya	Sesbania grandiflora Retz.	Fabaceae	Whole planL ; flowers , leaves , bark , roots and fruits .	galactose; rhamnose;	oleanolic; cyanidin ;		leucocyanidin;			madhura; tikta; astringent;
jayanti	Sesbania aegyptiaca Poir. Sesbania sesban (Linn.) Miere.	Fabaceae	Root , Bark , Leaves , Flowers , Fruit (pod) - seeds .		sitosterol; cyanidin ;		delphinidin;	pyruvic;		amla; tikta; astringent;
kanguka	Setaria italica Beauv.	Poaceae	Seed (Grains) , roots .	carbohydrate;	minerals;				minerals;	madhura; tikta; lavana;
sala	Shorea robusta Gacrtn.	Dipterocarpaceae	Bark , gum - resin .		bergenin; chalcone; lactone; oleanolic;	essential oil;				katu; tikta;
a. prasarini -rajabala	Sida cordata (Burm. f.) Borss. syn. Sida veronicufolia Linn., Sida veronicaefolia Lam., Sida humilis var. veronicaefolia (Lam.) Mast., Melochia cordata Burm. f., Sida humilis Cav.	Malvaceae	Root .	gossypol;	linoleic;	linoleic;				madhura; katu; tikta;
bala	Sida cordifolia Linn.	Malvaceae	Roots , Seeds , Leaves .	betaine;	choline ; alkaloid; betaine;					madhura; tikta;
mahabala	Sida rhombifolia (Linn.) Mast. syns. Sida rhomboidea Roxb. ex. Fleming., Sida rhombifolia var. rhomboidea (Roxb. ex Fleming) Mast.	Malvaceae	Roots , seeds .	betaine;	choline ; alkaloid; betaine;					madhura; tikta;
kala -khakasi (khubakalan)	Sisymbrium irio Linn.	Brassicaceae	Seeds .		linolenic; rhamnetin; isorhamnetin;					tikta;
dvipantaravaca	Smilax glabra Roxb. Smilax china Linn.	Smilacaceae	Roots - Rhizome .
brhati	Solanum indicum L.	Solanaceae	Roots , Fruits , Flowers , Leaves .	lanosterol;	alkaloid; protodioscin; sitosterol; solasonine; solanine;					madhura; tikta;
vrntaka	Solanum melongena Linn.	Solanaceae	Fruits , roots , leaves .		alkaloid; melongoside; sitosterol; quercetin ; ursolic ;		quercetin ;			tikta; astringent;
kakamaci	Solanum nigrum Linn.	Solanaceae	Whole plant , fruit .		alkaloid; solasonine;					tikta;
kantakari	Solanum surattense Burm. f. syn. Solanum xanthocarpum Sebr. & wende.	Solanaceae	Whole plant , roots .		alkaloid; apigenin; sitosterol; solasonine; quercetin ;		quercetin ;			tikta; astringent;
mamsarohini	Soymida febrifuga (Roxb.) A. Juss. syn. Swietenia febrifuga Roxb.	Meliaceae	Bark		naringenin; sitosterol; tetranortriterpenoid; myricetin; quercetin ;		naringenin; quercetin ;			tikta; astringent;
mundi	Sphaeranthus senegalensis Dc. , syns. Sphaeranthus indicus Linn. ; Sphaeranthus indicus auct. non L.	Asteraceae			alkaloid;	essential oil;				katu; tikta;
palakya	Spinacia oleracea Linn.	tiktaanthaceae	Leaves , seeds .	protocatechuic;	rutin ; caffeic; chlorogenic; protocatechuic;		rutin ; caffeic; chlorogenic; protocatechuic;	caffeic; chlorogenic; protocatechuic;		madhura; amla; tikta; astringent;
patala	Stereospermum suaveolens Dc.	Bignoniaceae	Root bark , bark , flowers , seeds , leaves , alkali .		alkaloid; iridoid; sitosterol;					tikta;
sakhotaka	Streblus asper Lour.	Moraceae	Root , seeds , bark , latex , leaves .		cardenolide; sitosterol;					tikta;
kupilu	Strychnos nux vomica Linn.	Fabaceae	Seed - Kernel (purified) , Bark .		alkaloid; brucine; colubrine; strychnine;					tikta;
kataka	Strychnos potatorum Linn.	Loganiaceae	Seeds		alkaloid; brucine; oleanolic; sitosterol; strychnine;					tikta;
lohavana (loban)	Styrax benzoin Dryand.	Styracaceae	Exudate (Resin) .	benzoic ;	benzoic ; benzaldehyde;	benzoic ; benzaldehyde; vanillin;		benzoic ;		madhura; katu; amla; tikta;
Kiratatikta	Swertia chirayita (Roxb.) Buch.-Ham. ex C.B.Clarke syn. Swertia chirata Buch.-Ham.	Gentianaceae	Whole plant .		alkaloid; chiratin; gentianine; iridoid; xanthone;					tikta;
lodhra	Symplocos racemosa Roxb.	Symplocaceae	Bark .		alkaloid; oleanolic; ellagic ; pelargonidin;		anthocyan; ellagic ; pelargonidin;			tikta; astringent;
lavanga	Syzygium aromaticum (Linn.) Merrill & Perry syns. Eugenia caryophyllus (Spr.) Bull & Harr., Eugenia aromaticus (L.) Baile.	Myrtaceae	Flowering bud .	eugenol;		essential oil; eugenol;				madhura; katu;
jambu	Syzygium cumini (Linn.) Skeels. Eugenia jambolana Lam.	Myrtaceae	Fruits , Fruit - seed (stone) , Bark , Leaves . L	fructose ; glucose ; sugars ;	gallic ; bergenin; oleanolic; sitosterol; ellagic ; gallate; quercetin ;	essential oil;	gallic ; anthocyan; ellagic ; gallate; quercetin ;	citric ; gallic ; malic ; oxalic ;		madhura; katu; amla; tikta; astringent;
jhandu -sahasrasuma	Tagetes erecta Linn.	Asteraceae	Flowers , Leaves .		quercetagetin;	essential oil; limonene; linalool ;				katu; tikta;
amlika	Ttiktaindus indica Linn	Fabaceae	Fruits , Seeds , Flowers , Leaves , Ash .	alanine ; arabinose; galactose; proline ; serine ; glucose ; xylose ; saccharide; sugars ;	alanine ; bitter principle; phenylalanine; ttiktaindienal;			malic ; tartaric; serine ;		madhura; amla; tikta;
dugdhapheni	Taraxacum officinale Weber.	Asteraceae	Roots .	inulin ;	apigenin; lactone; luteolin; sitosterol; sesquiterpene lacton;					madhura; tikta;
rohitaka	Tecoma undulata G. Don.	Bignoniaceae	Bark		iridoid; sitosterol;					tikta;
saka	Tectona grandis Linn. f.	Verbenaceae	Heartwood , leaves , ﬂowers , seeds , seed - oil .		anthraquinone; linoleic; linolenic;	essential oil; linoleic;				katu; tikta;
sarapunkha	Tephrosia purpurea Pers. syn. Tephrosia hamiltonii Drumm.	Fabaceae	Roots , whole plant (alkali - ksara) .		rutin ; flavanone; sitosterol; rotenoid ;		rutin ;			tikta; astringent;
masaparni	Teramnus labialis Spreng	Fabaceae	Whole plant , root .
arjuna	Terminalia arjuna W. & A.	Combretaceae	Bark		arjunetin;		anthocyan;			tikta; astringent;
haritaki	Terminalia chebula Retz.	Combretaceae	Fruits	phloroglucinol;	gallic ; anthraquinone; caffeic; sitosterol; vanillic; coumaric ; ferulic ;		gallic ; caffeic; ellagitannin; punicalagin; vanillic; coumaric ; ferulic ;	gallic ; caffeic; vanillic; coumaric ; ferulic ;		madhura; amla; tikta; astringent;
asana	Terminalia tomentosa W.&A.	Combretaceae	Bark , Heartwood .		arjunetin; sitosterol; ellagic ;		ellagic ;			tikta; astringent;
bibhitaka	Terminalia bellirica Roxb. Terminalia belerica Roxb.	Combretaceae	Fruit .	glucose ;	gallic ; galloyl; sitosterol; ellagic ; gallate;		gallic ; galloyl; ellagic ; gallate; corilagin ; tannic acid;	gallic ;		madhura; amla; tikta; astringent;
pitamula -pitaranga	Thalictrum foliolosum Dc.	Ranunculaceae	Root .		alkaloid; berberine; jatrorrhizine; palmatine;					tikta;
parisa	Thespesia populnea Soland ex. Correa. syn. Hibiscus populneus L.	Malvaceae	Bark , root , fruit , bark , leaves .	gossypol;	rutin ; gossypetin; herbacetin; sitosterol; quercetin ;		rutin ; quercetin ;			madhura; tikta; astringent;
krsna vetra	Tiliacora acuminata (Lim.) Hook. & Thoms. syn. Tiliacora racemosa Colebr., Menispermum Acuminatum Lam.	Menispermaceae	Root - bark , leaves .		alkaloid; tiliacorine;					tikta;
guduci	Tinospora cordifolia (Wild) Miers.	Menispermaceae	Stems .	starch; saccharide;	alkaloid; berberine; bitter principle; columbin; palmarin;					madhura; tikta;
tuni -tunnaka	Toona ciliata Roem. syn. Cedrela toona Roxb. ex Rottl.	Meliaceae	Bark , Leaves .		coumarin; tetranortriterpenoid;					tikta;
yavani	Trachyspermum ammi (Linn.) Sprague.	Apiaceae	Fruits . r	carbohydrate; sugars ;	mineral matter;	carvacrol; essential oil;			mineral matter;	madhura; katu; tikta; lavana;
srngataka	Trapa natans Linn. var. bispinosa (Roxb.) Makino. syns. Trapa bispinosa Roxb., Trapa quadrispinosa Wall.	Trapaceae	Fruits .	amylopectin; amylose; starch;	minerals;				minerals;	madhura; tikta; lavana;
goksura	Tribulus terrestris L.	Zygophyllaceae	Fruits , Roots , Whole Plant .		rutin ; alkaloid; harmine; moupinamide; protodioscin; rhamnetin; quercetin ; isorhamnetin;		rutin ; quercetin ;			tikta; astringent;
natapuspika-adhahpuspi	Trichodesma indicum R. Br.	Boraginaceae	Root , whole plant . T		linoleic; linolenic;	linoleic;				katu; tikta;
cicinda	Trichosanthes anguina Lam.	Cucurbitaceae	Fruit	sucrose;	sitosterol; quercetin ;		quercetin ;	oxalic ;		madhura; amla; tikta; astringent;
patola	Trichosanthes dioica Roxb.	Cucurbitaceae	Fruits , leaves .		linoleic; riboflavin; thiamine; nicotinic acid;	linoleic;				katu; tikta;
methika	Trigonella foenum-graecum Linn.	Fabaceae	Seeds , leaves , whole plant .		alkaloid; carpaine; gentianine; isoleucine; luteolin; trigonelline;	volatile oil;				katu; tikta;
godhuma	Triticum aestivum Linn.	Poaceae	VVheat bran - seeds .	tocopherol; lysine ;	linoleic; minerals; lysine ;	linoleic;			minerals;	madhura; katu; tikta; lavana;
arkaparni	Tylophora asthmatica W. & A. Tylophora indica Burm. L. Miers.	Asclepiadaceae	Whole plant , roots , leaves .		alkaloid; phenylalanine; sitosterol; quercetin ; fagarine;		quercetin ;			tikta; astringent;
prsniparni	Uraria picta Desv. syn. Hedysarum pictum Jacq.	Fabaceae	Root .
kolakanda -vanapalandu	Urginea indica Kunth.	Asparagaceae	Bulb .		scillaren; sitosterol;					tikta;
tagara	Valeriana jatamansi Jones. syn. Valeriana wallichii Dc.	Valerianaceae				essential oil;				katu;
sarja	Vateria indica Linn.	Dipterocarpaceae	Oleo - resin .		afzelechin; bergenin; catechin; fisetinidol;	essential oil;	afzelechin; catechin; fisetinidol;			katu; tikta; astringent;
sahadevi	Vernonia cinerea Less.	Asteraceae	Roots.		luteolin; sitosterol;					tikta;
usira	Vetiveria zizanioides (Linn.) Nash.	Poaceae	Roots .			essential oil;				katu;
mudgaparni	Vigna trilobata (L.) Verdicourt., Phaseolus trilobus Ait ; Dolichos trilobata L. ; Phaseolus trilobatus auct. non (L.) Ait. ; Phaseolus trilobatus (L.) Schreb. ; Phaseolus trilobus sensu Baker.	Fabaceae	Whole plant , roots , seeds .	valine ; methionine; lysine ;	valine ; methionine; phenylalanine; tryptophan; tyrosine ; lysine ;			galacturonic;		madhura; umami; amla; tikta;
kulattha	Dolichos biflorus Linn. syn. Macrotyloma uniflorum (Lamk.) Verde.	Fabaceae	Seeds	glutamine; phytosterol; lysine ;	lysine ;			ascorbic acid;		madhura; umami; amla; tikta;
sadapuspi	Lochnera rosea (Linn.) Reichhb. syns. Vinca rosea Linn., Catharanthus roseus G. Don.	Apocynaceae	Whole plant , roots , leaves .		alkaloid;					tikta;
vanapsika	Viola odorata Linn.	Violaceae	Whole plant , flowers .	rhamnose; tocopherol; glucose ;	sitosterol;	essential oil;	anthocyan; delphinidin;			madhura; katu; tikta; astringent;
nirgundi	Vitex negundo Linn.	Verbenaceae	Leaves , roots , seeds , flowers .	glucose ;	alkaloid; flavanone; iridoid; luteolin; sitosterol; trimethoxyflavone; ursolic ; phydroxybenzoic;	essential oil;	phydroxybenzoic;	phydroxybenzoic;		madhura; katu; amla; tikta; astringent;
draksa	Vitis vinifera Linn.	Vitaceae	Fruits .	inositol ; carbohydrate; sugars ;	choline ; minerals;		anthocyan;	malic ; oxalic ; tartaric;	minerals;	madhura; amla; tikta; astringent; lavana;
asvagandha	Withania somnifera (Linn.) Dunal.	Solanaceae	Roots , Ksara .	alanine ; glycine ; proline ;	alanine ; alkaloid; lactone; tryptophan; aspartic ; tyrosine ; glutamic ;			aspartic ; glutamic ;	glutamic ;	madhura; umami; amla; tikta; lavana;
dhataki	Woodfordia fruticosa Kurz.	Lythraceae	Flowers , Bark .		naringenin; sitosterol; ellagic ; myricetin; pelargonidin; quercetin ;		anthocyan; naringenin; ellagic ; pelargonidin; quercetin ;			tikta; astringent;
madanaphala	Randia dumetorum (Retz.) Poir, Catunaregan spinosa (Thunb) Trivengadum Xeromphis spinosa (Thunb.) Kesv syn. Randia spinosa Poir.	Rubiaceae	Fruit .	glucose ;	oleanolic; ursolic ;	essential oil;				madhura; katu; tikta;
tumburu	Zanthoxylum armatum Dc. syn. Zanthaxylum alatum Roxb.	Rutaceae	Bark , fruits .		berberine; lactone; skimmianine; fagarine;	citral ; cinnamate; essential oil; limonene; sabinene; volatile oil; geraniol ; linalool ;				katu; tikta;
ardraka -sunthi	Zingiber officinale Roscoe	Zingiberaceae	Rhizomes (fresh and dry ginger) .	cineole ;	neral ;	essential oil; geranial; gingerol; monoterpene; shogaol; volatile oil; cineole ; sesquiphellandrene; gingesulphonic;				madhura; katu; tikta;
badara	Ziziphus jujuba lam.	Rhamnaceae	Fruit , Bark , Seeds , Laves , Flowers , Roots .	sugars ;	berberine; minerals;			ascorbic acid;	minerals;	madhura; amla; tikta; lavana;
sauvira -sauvirabadara	Ziziphus sativa Gaertn. syn. Ziziphus vulgaris Linn.	Rhamnaceae	Fruits , leaves . V		alkaloid; eriodictyol; naringenin; rhamnetin; quercetin ;		naringenin; quercetin ;			tikta; astringent;
